# Supplementary material for: Bis[tris­(1,10-phenanthroline)nickel(II)] tris­[dicyanidoargentate(I)] nitrate 4.2-hydrate
Source: Acta Crystallogr Sect E Struct Rep Online. 2008 Oct 9;64(Pt 11):m1379–80. doi: 10.1107/S1600536808031413 (PMC2959559; doi:10.1107/S1600536808031413)
Supplement: Supplementary file 1 [file e-64-m1379-sup1.cif]

##############################################################################
###                                                                        ###
###        Electronic paper (Acta Crystallographica Section E)             ###
###                                                                        ###
##############################################################################
#                                                                            #
# This CIF contains the data in a paper accepted for publication in Acta     #
# Crystallographica Section E. It conforms to the requirements of Notes      #
# for Authors for Section E, and has been peer reviewed under the auspices   #
# of the IUCr Commission on Journals.                                        #
#                                                                            #
# Full details of the Crystallographic Information File format               #
# are given in the paper "The Crystallographic Information File (CIF):       #
# a New Standard Archive File for Crystallography" by S. R. Hall, F. H.      #
# Allen and I. D. Brown [Acta Cryst. (1991), A47, 655-685].                  #
#                                                                            #
# The current version of the core CIF dictionary is obtainable from          #
# ftp://ftp.iucr.org/pub/cif_core.dic. The current version number is 2.4.    #
#                                                                            #
# Software is freely available for graphical display of the structure(s) in  #
# this CIF.  For information consult the CIF home page http://www.iucr.org/  #
# cif/home.html                                                              #
#                                                                            #
# This file may be used for bona fide research purposes within the           #
# scientific community so long as proper attribution is given to the journal # 
# article from which it was obtained.                                        #
#                                                                            #
##############################################################################
                                             
data_I
_audit_creation_method     SHELXL-97
_chemical_name_systematic
;
Bis[tris(1,10-phenanthroline)nickel(II)] tris[dicyanidoargentate(I)] nitrate
4.2-hydrate
;
_chemical_name_common     ?
_chemical_formula_moiety
                         '2(C36 H24 N6 Ni 2+), 3(C2 Ag N2 -), N O3 -, 4.2(H2 O)'
_chemical_formula_sum     'C78 H56.40 Ag3 N19 Ni2 O7.20'
_chemical_formula_iupac     '[Ni (C12 H8 N2)3]2 [Ag (C N)2]3 (N O3), 4.2H2 O'
_chemical_formula_weight     1816.05
_chemical_melting_point     ?
_symmetry_cell_setting     trigonal
_symmetry_space_group_name_H-M     'R -3'
_symmetry_space_group_name_Hall     '-R 3'
loop_
    _symmetry_equiv_pos_site_id
    _symmetry_equiv_pos_as_xyz
    1 x,y,z
    2 -y,x-y,z
    3 -x+y,-x,z
    4 -x,-y,-z
    5 y,-x+y,-z
    6 x-y,x,-z
    7 1/3+x,2/3+y,2/3+z
    8 1/3-y,2/3+x-y,2/3+z
    9 1/3-x+y,2/3-x,2/3+z
    10 1/3-x,2/3-y,2/3-z
    11 1/3+y,2/3-x+y,2/3-z
    12 1/3+x-y,2/3+x,2/3-z
    13 2/3+x,1/3+y,1/3+z
    14 2/3-y,1/3+x-y,1/3+z
    15 2/3-x+y,1/3-x,1/3+z
    16 2/3-x,1/3-y,1/3-z
    17 2/3+y,1/3-x+y,1/3-z
    18 2/3+x-y,1/3+x,1/3-z
_cell_length_a     16.2738(7)
_cell_length_b     16.2738(7)
_cell_length_c     46.398(2)
_cell_angle_alpha     90.00
_cell_angle_beta     90.00
_cell_angle_gamma     120.00
_cell_volume     10641.6(8)
_cell_formula_units_Z     6
_cell_measurement_reflns_used     29311
_cell_measurement_theta_min     1.69
_cell_measurement_theta_max     29.59
_cell_measurement_temperature     173(2)
_exptl_crystal_description     block
_exptl_crystal_colour     pink
_exptl_crystal_size_max     0.50
_exptl_crystal_size_mid     0.40
_exptl_crystal_size_min     0.30
_exptl_crystal_density_diffrn     1.700
_exptl_crystal_density_meas     ?
_exptl_crystal_density_method     'not measured'
_exptl_crystal_F_000     5472
_exptl_absorpt_coefficient_mu     1.407
_exptl_absorpt_correction_type     multi-scan
_exptl_absorpt_process_details     '(MULscanABS in PLATON; Spek, 2003)'
_exptl_absorpt_correction_T_min     0.454
_exptl_absorpt_correction_T_max     0.651
_exptl_special_details
;
;
_diffrn_ambient_temperature     173(2)
_diffrn_radiation_type     MoK\a
_diffrn_radiation_wavelength     0.71073
_diffrn_radiation_source     'fine-focus sealed tube'
_diffrn_radiation_monochromator     graphite
_diffrn_measurement_device_type     'Stoe IPDSII'
_diffrn_measurement_method     '\f and \w'
_diffrn_detector_area_resol_mean     ?
_diffrn_reflns_number     28787
_diffrn_reflns_av_R_equivalents     0.0311
_diffrn_reflns_av_sigmaI/netI     0.0204
_diffrn_reflns_theta_min     1.69
_diffrn_reflns_theta_max     29.24
_diffrn_reflns_theta_full     29.24
_diffrn_measured_fraction_theta_max     0.993
_diffrn_measured_fraction_theta_full     0.993
_diffrn_reflns_limit_h_min     -21
_diffrn_reflns_limit_h_max     20
_diffrn_reflns_limit_k_min     -19
_diffrn_reflns_limit_k_max     22
_diffrn_reflns_limit_l_min     -63
_diffrn_reflns_limit_l_max     63
_diffrn_standards_number     0
_diffrn_standards_interval_count     ?
_diffrn_standards_interval_time     ?
_diffrn_standards_decay_%     0
_refine_special_details
;
Refinement of <i>F</i>^2^ against ALL reflections. The weighted <i>R</i>-factor
<i>wR</i> and goodness of fit <i>S</i> are based on <i>F</i>^2^, conventional
<i>R</i>-factors <i>R</i> are based on <i>F</i>, with <i>F</i> set to zero for
negative <i>F</i>^2^. The threshold expression of <i>F</i>^2^ >
\s(<i>F</i>^2^) is used only for calculating <i>R</i>-factors(gt) <i>etc</i>.
and is not relevant to the choice of reflections for refinement.
<i>R</i>-factors based on <i>F</i>^2^ are statistically about twice as large
as those based on <i>F</i>, and <i>R</i>- factors based on ALL data will be
even larger.
;
_reflns_number_total     6400
_reflns_number_gt     5514
_reflns_threshold_expression     I>2\s(I)
_refine_ls_structure_factor_coef     Fsqd
_refine_ls_matrix_type     full
_refine_ls_R_factor_all     0.0383
_refine_ls_R_factor_gt     0.0310
_refine_ls_wR_factor_gt     0.0830
_refine_ls_wR_factor_ref     0.0858
_refine_ls_goodness_of_fit_ref     1.030
_refine_ls_restrained_S_all     1.030
_refine_ls_number_reflns     6400
_refine_ls_number_parameters     353
_refine_ls_number_restraints     0
_refine_ls_hydrogen_treatment     constr
_refine_ls_weighting_scheme     calc
_refine_ls_weighting_details
        'calc w=1/[\s^2^(Fo^2^)+(0.0528P)^2^+11.6906P] where P=(Fo^2^+2Fc^2^)/3'
_atom_sites_solution_hydrogens     geom
_atom_sites_solution_primary     direct
_atom_sites_solution_secondary     difmap
_refine_ls_shift/su_max     0.001
_refine_ls_shift/su_mean     0.000
_refine_diff_density_max     0.889
_refine_diff_density_min     -0.801
_refine_ls_extinction_method     'SHELXL97 (Sheldrick, 2008)'
_refine_ls_extinction_coef     0.00026(3)
_refine_ls_extinction_expression
                                  'Fc^*^=kFc[1+0.001xFc^2^\l^3^/sin(2\q)]^-1/4^'
loop_
    _atom_type_symbol
    _atom_type_description
    _atom_type_scat_dispersion_real
    _atom_type_scat_dispersion_imag
    _atom_type_scat_source
    'C' 'C' 0.0033 0.0016
                         'International Tables Vol C Tables 4.2.6.8 and 6.1.1.4'
    'H' 'H' 0.0000 0.0000
                         'International Tables Vol C Tables 4.2.6.8 and 6.1.1.4'
    'Ag' 'Ag' -0.8971 1.1015
                         'International Tables Vol C Tables 4.2.6.8 and 6.1.1.4'
    'N' 'N' 0.0061 0.0033
                         'International Tables Vol C Tables 4.2.6.8 and 6.1.1.4'
    'Ni' 'Ni' 0.3393 1.1124
                         'International Tables Vol C Tables 4.2.6.8 and 6.1.1.4'
    'O' 'O' 0.0106 0.0060
                         'International Tables Vol C Tables 4.2.6.8 and 6.1.1.4'
_computing_data_collection     'X-AREA (Stoe & Cie, 2006)'
_computing_cell_refinement     'X-AREA (Stoe & Cie, 2006)'
_computing_data_reduction     'X-RED32 (Stoe & Cie, 2006)'
_computing_structure_solution     'SHELXS97 (Sheldrick, 2008)'
_computing_structure_refinement     'SHELXL97 (Sheldrick, 2008)'
_computing_molecular_graphics
                 'PLATON (Spek, 2003) and Mercury (Macrae <i>et al.</i>,  2006)'
_computing_publication_material     'SHELXL97 (Sheldrick, 2008)'
loop_
    _atom_site_type_symbol
    _atom_site_label
    _atom_site_fract_x
    _atom_site_fract_y
    _atom_site_fract_z
    _atom_site_U_iso_or_equiv
    _atom_site_thermal_displace_type
    _atom_site_calc_flag
    _atom_site_refinement_flags
    _atom_site_occupancy
    Ni Ni1 0.66667 0.33333 0.097600(10)
                                      0.02190(10)
                                                Uani . . 1.000
    N N1 0.55774(12) 0.22921(12) 0.12273(3) 0.0263(4) Uani . . 1.000
    N N2 0.54772(11) 0.30552(11) 0.07265(3) 0.0236(4) Uani . . 1.000
    C C1 0.56354(16) 0.19654(16) 0.14863(4) 0.0331(6) Uani . . 1.000
    C C2 0.48349(18) 0.13805(16) 0.16522(5) 0.0366(6) Uani . . 1.000
    C C3 0.39524(17) 0.10971(15) 0.15449(5) 0.0343(6) Uani . . 1.000
    C C4 0.38610(15) 0.13989(14) 0.12682(4) 0.0293(5) Uani . . 1.000
    C C5 0.29696(16) 0.11155(16) 0.11340(5) 0.0359(6) Uani . . 1.000
    C C6 0.29168(15) 0.14076(16) 0.08686(5) 0.0358(6) Uani . . 1.000
    C C7 0.37639(14) 0.20643(14) 0.07144(4) 0.0284(5) Uani . . 1.000
    C C8 0.37537(15) 0.24171(16) 0.04399(5) 0.0338(6) Uani . . 1.000
    C C9 0.45898(16) 0.30945(17) 0.03200(4) 0.0339(6) Uani . . 1.000
    C C10 0.54358(15) 0.34083(15) 0.04711(4) 0.0290(5) Uani . . 1.000
    C C11 0.46468(13) 0.23886(13) 0.08459(4) 0.0235(5) Uani . . 1.000
    C C12 0.47022(14) 0.20149(13) 0.11212(4) 0.0242(5) Uani . . 1.000
    Ni Ni2 0.33333 0.66667 0.081880(10)
                                      0.01860(10)
                                                Uani . . 1.000
    N N3 0.23944(10) 0.54770(11) 0.10601(3) 0.0211(4) Uani . . 1.000
    N N4 0.33131(11) 0.55851(11) 0.05706(3) 0.0211(4) Uani . . 1.000
    C C13 0.19556(13) 0.54382(14) 0.13060(4) 0.0254(5) Uani . . 1.000
    C C14 0.13796(14) 0.45900(15) 0.14521(4) 0.0294(5) Uani . . 1.000
    C C15 0.12376(14) 0.37531(14) 0.13348(4) 0.0285(5) Uani . . 1.000
    C C16 0.16541(13) 0.37618(14) 0.10678(4) 0.0253(5) Uani . . 1.000
    C C17 0.14959(15) 0.29206(14) 0.09207(4) 0.0302(6) Uani . . 1.000
    C C18 0.18904(15) 0.29717(14) 0.06616(4) 0.0298(5) Uani . . 1.000
    C C19 0.25180(14) 0.38706(13) 0.05303(4) 0.0253(5) Uani . . 1.000
    C C20 0.29664(16) 0.39689(15) 0.02637(4) 0.0297(6) Uani . . 1.000
    C C21 0.35881(16) 0.48563(15) 0.01624(4) 0.0307(6) Uani . . 1.000
    C C22 0.37553(14) 0.56505(14) 0.03227(4) 0.0269(5) Uani . . 1.000
    C C23 0.27092(12) 0.47077(12) 0.06744(4) 0.0205(4) Uani . . 1.000
    C C24 0.22410(12) 0.46493(12) 0.09427(4) 0.0207(4) Uani . . 1.000
    O O2W 0.043(2) 0.0466(16) 0.0515(3) 0.128(12) Uani . . 0.200
    O O3W 0.1111(11) 0.0799(8) 0.0346(3) 0.080(5) Uani . . 0.200
    Ag Ag1 -0.001550(10)
                       0.474230(10)
                                  0.080790(10)
                                             0.03520(10)
                                                       Uani . . 1.000
    N N5 -0.0135(2) 0.6044(2) 0.12942(5) 0.0638(10) Uani . . 1.000
    N N6 0.02865(18) 0.34982(19) 0.03319(4) 0.0486(7) Uani . . 1.000
    C C25 -0.01043(19) 0.5588(2) 0.11172(5) 0.0432(8) Uani . . 1.000
    C C26 0.01549(17) 0.39317(18) 0.05002(5) 0.0370(7) Uani . . 1.000
    O O1 0.0012(2) 0.07445(19) 0.12175(8) 0.0961(13) Uani . . 1.000
    N N7 0.00000 0.00000 0.12009(8) 0.0415(8) Uani . . 1.000
    O O1WA 0.0227(2) 0.1884(2) 0.00412(7) 0.0713(11) Uani . . 0.850
    O O1WB -0.0212(12) 0.1577(12) 0.0217(4) 0.067(6) Uani . . 0.150
    H H1 0.62440 0.21370 0.15610 0.0400 Uiso calc R 1.000
    H H2 0.49050 0.11820 0.18390 0.0440 Uiso calc R 1.000
    H H3 0.34040 0.07000 0.16560 0.0410 Uiso calc R 1.000
    H H5 0.24010 0.07100 0.12350 0.0430 Uiso calc R 1.000
    H H6 0.23140 0.11800 0.07810 0.0430 Uiso calc R 1.000
    H H8 0.31730 0.21890 0.03380 0.0410 Uiso calc R 1.000
    H H9 0.45930 0.33490 0.01350 0.0410 Uiso calc R 1.000
    H H10 0.60070 0.38950 0.03880 0.0350 Uiso calc R 1.000
    H H13 0.20380 0.60120 0.13860 0.0300 Uiso calc R 1.000
    H H14 0.10900 0.45910 0.16300 0.0350 Uiso calc R 1.000
    H H15 0.08600 0.31710 0.14330 0.0340 Uiso calc R 1.000
    H H17 0.11070 0.23180 0.10070 0.0360 Uiso calc R 1.000
    H H18 0.17510 0.24030 0.05640 0.0360 Uiso calc R 1.000
    H H20 0.28390 0.34230 0.01550 0.0360 Uiso calc R 1.000
    H H21 0.39040 0.49320 -0.00160 0.0370 Uiso calc R 1.000
    H H22 0.42020 0.62620 0.02520 0.0320 Uiso calc R 1.000
loop_
    _atom_site_aniso_label
    _atom_site_aniso_U_11
    _atom_site_aniso_U_22
    _atom_site_aniso_U_33
    _atom_site_aniso_U_12
    _atom_site_aniso_U_13
    _atom_site_aniso_U_23
    Ni1 0.02250(10)
                  0.02250(10)
                            0.0209(2) 0.01120(10)
                                                0.0000 0.0000
    N1 0.0292(8) 0.0251(8) 0.0245(7) 0.0136(7) 0.0020(6) 0.0044(6)
    N2 0.0236(7) 0.0254(8) 0.0236(7) 0.0137(6) 0.0016(5) 0.0029(6)
    C1 0.0390(11) 0.0333(10) 0.0280(9) 0.0189(9) 0.0005(8) 0.0072(8)
    C2 0.0499(13) 0.0318(11) 0.0277(9) 0.0201(10) 0.0074(9) 0.0085(8)
    C3 0.0430(12) 0.0235(9) 0.0329(9) 0.0139(9) 0.0131(8) 0.0057(7)
    C4 0.0311(10) 0.0218(9) 0.0335(9) 0.0120(8) 0.0091(7) 0.0034(7)
    C5 0.0267(10) 0.0268(10) 0.0492(12) 0.0096(8) 0.0100(9) 0.0042(9)
    C6 0.0234(9) 0.0317(11) 0.0500(12) 0.0120(9) 0.0012(8) 0.0028(9)
    C7 0.0254(9) 0.0265(9) 0.0345(9) 0.0139(8) -0.0007(7) -0.0012(7)
    C8 0.0294(10) 0.0387(11) 0.0374(10) 0.0201(9) -0.0070(8) -0.0022(8)
    C9 0.0357(11) 0.0455(12) 0.0287(9) 0.0265(10) -0.0011(8) 0.0059(8)
    C10 0.0298(10) 0.0331(10) 0.0271(8) 0.0180(8) 0.0034(7) 0.0072(7)
    C11 0.0242(8) 0.0217(8) 0.0260(8) 0.0126(7) 0.0019(6) 0.0002(6)
    C12 0.0263(9) 0.0196(8) 0.0265(8) 0.0113(7) 0.0043(7) 0.0018(6)
    Ni2 0.01820(10)
                  0.01820(10)
                            0.0196(2) 0.00910(10)
                                                0.0000 0.0000
    N3 0.0191(7) 0.0209(7) 0.0215(6) 0.0087(6) 0.0010(5) 0.0000(5)
    N4 0.0224(7) 0.0215(7) 0.0212(6) 0.0124(6) 0.0011(5) 0.0001(5)
    C13 0.0230(8) 0.0282(9) 0.0238(8) 0.0120(7) 0.0024(6) -0.0005(7)
    C14 0.0242(9) 0.0344(10) 0.0256(8) 0.0116(8) 0.0046(7) 0.0041(7)
    C15 0.0230(9) 0.0284(9) 0.0291(9) 0.0091(7) 0.0033(7) 0.0081(7)
    C16 0.0207(8) 0.0235(9) 0.0294(8) 0.0094(7) -0.0012(7) 0.0027(7)
    C17 0.0297(10) 0.0208(9) 0.0359(10) 0.0095(8) -0.0002(8) 0.0037(7)
    C18 0.0335(10) 0.0189(8) 0.0370(10) 0.0131(8) -0.0022(8) -0.0029(7)
    C19 0.0280(9) 0.0227(8) 0.0283(8) 0.0151(7) -0.0022(7) -0.0018(7)
    C20 0.0387(11) 0.0288(9) 0.0280(9) 0.0217(9) -0.0017(8) -0.0046(7)
    C21 0.0397(11) 0.0328(10) 0.0258(8) 0.0228(9) 0.0059(8) -0.0004(7)
    C22 0.0302(9) 0.0268(9) 0.0265(8) 0.0164(8) 0.0067(7) 0.0036(7)
    C23 0.0204(8) 0.0205(8) 0.0226(7) 0.0117(7) -0.0004(6) 0.0007(6)
    C24 0.0182(7) 0.0218(8) 0.0217(7) 0.0096(7) -0.0012(6) 0.0011(6)
    O2W 0.17(3) 0.13(2) 0.070(8) 0.064(14) 0.029(11) 0.057(10)
    O3W 0.103(10) 0.047(6) 0.096(9) 0.042(7) -0.066(8) -0.042(6)
    Ag1 0.03010(10)
                  0.04150(10)
                            0.03190(10)
                                      0.01630(10)
                                                -0.00120(10)
                                                           -0.00250(10)
    N5 0.084(2) 0.088(2) 0.0441(12) 0.0616(18) -0.0165(12) -0.0209(13)
    N6 0.0533(13) 0.0660(15) 0.0356(10) 0.0366(12) -0.0068(9) -0.0062(10)
    C25 0.0431(13) 0.0557(15) 0.0367(11) 0.0292(12) -0.0066(9) -0.0044(10)
    C26 0.0337(11) 0.0452(13) 0.0316(10) 0.0194(10) -0.0034(8) 0.0003(9)
    O1 0.095(2) 0.0522(14) 0.154(3) 0.0465(15) 0.0142(19) 0.0261(16)
    N7 0.0363(11) 0.0363(11) 0.052(2) 0.0182(5) 0.0000 0.0000
    O1WA 0.077(2) 0.0626(17) 0.0815(19) 0.0403(16) 0.0047(17) 0.0071(15)
    O1WB 0.060(9) 0.066(10) 0.070(10) 0.027(8) -0.005(8) -0.023(8)
_geom_special_details
;
Bond distances, angles <i>etc</i>. have been calculated using the rounded
fractional coordinates. All su's are estimated from the variances of the
(full) variance-covariance matrix. The cell e.s.d.'s are taken into account in
the estimation of distances, angles and torsion angles
;
loop_
    _geom_bond_atom_site_label_1
    _geom_bond_atom_site_label_2
    _geom_bond_site_symmetry_1
    _geom_bond_site_symmetry_2
    _geom_bond_distance
    _geom_bond_publ_flag
    Ag1 C25 . . 2.043(3) y
    Ag1 C26 . . 2.055(3) y
    Ni1 N1 . 2_655 2.090(2) no
    Ni1 N2 . 2_655 2.101(2) no
    Ni1 N1 . 3_665 2.0903(19) no
    Ni1 N2 . 3_665 2.1014(16) no
    Ni1 N1 . . 2.0903(17) y
    Ni1 N2 . . 2.1014(18) y
    Ni2 N4 . 3_565 2.090(2) no
    Ni2 N4 . . 2.0898(16) y
    Ni2 N4 . 2_665 2.090(2) no
    Ni2 N3 . . 2.0925(15) y
    Ni2 N3 . 3_565 2.0925(19) no
    Ni2 N3 . 2_665 2.092(2) no
    O2W O2W . 2_555 1.27(5) no
    O2W O2W . 3_555 1.27(4) no
    O2W O3W . . 1.24(3) no
    O1 N7 . . 1.204(3) no
    N1 C1 . . 1.336(3) no
    N1 C12 . . 1.354(3) no
    N2 C11 . . 1.358(3) no
    N2 C10 . . 1.333(2) no
    N3 C24 . . 1.355(2) no
    N3 C13 . . 1.331(3) no
    N4 C23 . . 1.354(2) no
    N4 C22 . . 1.333(3) no
    N5 C25 . . 1.125(4) no
    N6 C26 . . 1.142(4) no
    C1 C2 . . 1.398(4) no
    C2 C3 . . 1.364(4) no
    C3 C4 . . 1.409(3) no
    C4 C5 . . 1.427(4) no
    C4 C12 . . 1.404(3) no
    C5 C6 . . 1.338(3) no
    C6 C7 . . 1.443(3) no
    C7 C8 . . 1.401(3) no
    C7 C11 . . 1.399(3) no
    C8 C9 . . 1.370(4) no
    C9 C10 . . 1.395(4) no
    C11 C12 . . 1.437(3) no
    C1 H1 . . 0.9500 no
    C2 H2 . . 0.9500 no
    C3 H3 . . 0.9500 no
    C5 H5 . . 0.9500 no
    C6 H6 . . 0.9500 no
    C8 H8 . . 0.9500 no
    C9 H9 . . 0.9500 no
    C10 H10 . . 0.9500 no
    C13 C14 . . 1.396(3) no
    C14 C15 . . 1.375(3) no
    C15 C16 . . 1.409(3) no
    C16 C17 . . 1.433(3) no
    C16 C24 . . 1.399(3) no
    C17 C18 . . 1.346(3) no
    C18 C19 . . 1.435(3) no
    C19 C20 . . 1.404(3) no
    C19 C23 . . 1.406(3) no
    C20 C21 . . 1.367(3) no
    C21 C22 . . 1.395(3) no
    C23 C24 . . 1.438(3) no
    C13 H13 . . 0.9500 no
    C14 H14 . . 0.9500 no
    C15 H15 . . 0.9500 no
    C17 H17 . . 0.9500 no
    C18 H18 . . 0.9500 no
    C20 H20 . . 0.9500 no
    C21 H21 . . 0.9500 no
    C22 H22 . . 0.9500 no
loop_
    _geom_contact_atom_site_label_1
    _geom_contact_atom_site_label_2
    _geom_contact_distance
    _geom_contact_site_symmetry_1
    _geom_contact_site_symmetry_2
    _geom_contact_publ_flag
    Ag1 Ni2 4.7375(3) . . no
    Ag1 Ni1 4.7580(3) . 2_555 no
    Ag1 Ni2 4.7375(3) . . no
    Ag1 Ni2 4.7375(3) . . no
    Ni1 Ag1 4.7580(3) . 1_655 no
    Ni1 Ag1 4.7580(3) . 2_665 no
    Ni1 Ag1 4.7580(3) . 3_555 no
    Ni2 Ag1 4.7375(2) . 3_565 no
    Ni2 Ag1 4.7375(3) . 2_665 no
    Ni2 Ag1 4.7375(3) . . no
    O1WA N6 2.911(4) . . no
    O1WA O1WA 2.924(5) . 5_555 no
    O1WB N6 2.860(18) . . no
    O2W N7 3.265(15) . . no
    O2W N7 3.265(15) . . no
    O2W N7 3.265(15) . . no
    O2W O3W 2.36(3) . 3_555 no
    O3W O3W 2.80(3) . 2_555 no
    O3W O3W 2.80(2) . 3_555 no
loop_
    _geom_angle_atom_site_label_1
    _geom_angle_atom_site_label_2
    _geom_angle_atom_site_label_3
    _geom_angle_site_symmetry_1
    _geom_angle_site_symmetry_2
    _geom_angle_site_symmetry_3
    _geom_angle
    _geom_angle_publ_flag
    C25 Ag1 C26 . . . 176.78(13) no
    N1 Ni1 N2 . . . 79.41(7) no
    N1 Ni1 N2 . . 2_655 97.46(7) no
    N1 Ni1 N1 . . 3_665 91.91(7) no
    N1 Ni1 N2 . . 3_665 167.39(9) no
    N1 Ni1 N2 2_655 . . 167.39(8) no
    N2 Ni1 N2 . . 2_655 92.56(7) no
    N1 Ni1 N2 3_665 . . 97.46(9) no
    N1 Ni1 N1 . . 2_655 91.91(8) no
    N1 Ni1 N2 2_655 . 2_655 79.41(8) no
    N1 Ni1 N1 2_655 . 3_665 91.91(9) no
    N1 Ni1 N2 2_655 . 3_665 97.46(9) no
    N1 Ni1 N2 3_665 . 2_655 167.39(10) no
    N2 Ni1 N2 2_655 . 3_665 92.56(8) no
    N1 Ni1 N2 3_665 . 3_665 79.41(7) no
    N2 Ni1 N2 . . 3_665 92.56(8) no
    N3 Ni2 N4 . . 3_565 94.73(7) no
    N4 Ni2 N4 . . 2_665 92.55(7) no
    N3 Ni2 N4 3_565 . . 169.48(8) no
    N4 Ni2 N4 . . 3_565 92.55(7) no
    N3 Ni2 N4 2_665 . 2_665 79.56(7) no
    N3 Ni2 N3 2_665 . 3_565 94.05(8) no
    N3 Ni2 N4 2_665 . 3_565 169.48(7) no
    N3 Ni2 N4 2_665 . . 94.73(7) no
    N4 Ni2 N4 2_665 . 3_565 92.55(7) no
    N3 Ni2 N4 3_565 . 3_565 79.56(8) no
    N3 Ni2 N4 . . . 79.56(6) no
    N3 Ni2 N3 . . 2_665 94.05(7) no
    N3 Ni2 N4 . . 2_665 169.48(8) no
    N3 Ni2 N3 . . 3_565 94.05(6) no
    N3 Ni2 N4 3_565 . 2_665 94.73(7) no
    O2W O2W O2W 2_555 . 3_555 60(3) no
    O2W O2W O3W 2_555 . . 140.5(17) no
    O2W O2W O3W 3_555 . . 109(3) no
    Ni1 N1 C1 . . . 128.62(17) no
    C1 N1 C12 . . . 117.80(19) no
    Ni1 N1 C12 . . . 113.07(12) no
    Ni1 N2 C10 . . . 129.53(16) no
    Ni1 N2 C11 . . . 112.89(12) no
    C10 N2 C11 . . . 117.54(19) no
    Ni2 N3 C24 . . . 113.01(12) no
    C13 N3 C24 . . . 118.01(16) no
    Ni2 N3 C13 . . . 128.98(13) no
    C22 N4 C23 . . . 118.00(16) no
    Ni2 N4 C23 . . . 112.93(12) no
    Ni2 N4 C22 . . . 128.90(13) no
    O1 N7 O1 2_555 . 3_555 119.6(2) no
    O1 N7 O1 . . 3_555 119.6(2) no
    O1 N7 O1 . . 2_555 119.6(3) no
    N1 C1 C2 . . . 122.6(2) no
    C1 C2 C3 . . . 119.6(2) no
    C2 C3 C4 . . . 119.4(2) no
    C3 C4 C12 . . . 117.2(2) no
    C3 C4 C5 . . . 123.5(2) no
    C5 C4 C12 . . . 119.31(19) no
    C4 C5 C6 . . . 121.5(2) no
    C5 C6 C7 . . . 120.8(2) no
    C6 C7 C8 . . . 123.5(2) no
    C8 C7 C11 . . . 117.5(2) no
    C6 C7 C11 . . . 118.95(18) no
    C7 C8 C9 . . . 119.3(2) no
    C8 C9 C10 . . . 119.5(2) no
    N2 C10 C9 . . . 122.9(2) no
    N2 C11 C12 . . . 116.93(19) no
    N2 C11 C7 . . . 123.20(17) no
    C7 C11 C12 . . . 119.87(19) no
    C4 C12 C11 . . . 119.3(2) no
    N1 C12 C11 . . . 117.42(18) no
    N1 C12 C4 . . . 123.30(18) no
    C2 C1 H1 . . . 119.00 no
    N1 C1 H1 . . . 119.00 no
    C3 C2 H2 . . . 120.00 no
    C1 C2 H2 . . . 120.00 no
    C2 C3 H3 . . . 120.00 no
    C4 C3 H3 . . . 120.00 no
    C6 C5 H5 . . . 119.00 no
    C4 C5 H5 . . . 119.00 no
    C7 C6 H6 . . . 120.00 no
    C5 C6 H6 . . . 120.00 no
    C9 C8 H8 . . . 120.00 no
    C7 C8 H8 . . . 120.00 no
    C8 C9 H9 . . . 120.00 no
    C10 C9 H9 . . . 120.00 no
    C9 C10 H10 . . . 118.00 no
    N2 C10 H10 . . . 119.00 no
    N3 C13 C14 . . . 122.84(18) no
    C13 C14 C15 . . . 118.97(19) no
    C14 C15 C16 . . . 119.77(18) no
    C15 C16 C17 . . . 123.61(18) no
    C15 C16 C24 . . . 116.88(18) no
    C17 C16 C24 . . . 119.51(18) no
    C16 C17 C18 . . . 120.94(18) no
    C17 C18 C19 . . . 121.10(18) no
    C20 C19 C23 . . . 117.26(17) no
    C18 C19 C23 . . . 119.06(18) no
    C18 C19 C20 . . . 123.68(18) no
    C19 C20 C21 . . . 119.42(19) no
    C20 C21 C22 . . . 119.6(2) no
    N4 C22 C21 . . . 122.61(18) no
    N4 C23 C24 . . . 117.32(16) no
    C19 C23 C24 . . . 119.65(16) no
    N4 C23 C19 . . . 123.03(18) no
    N3 C24 C23 . . . 117.01(15) no
    N3 C24 C16 . . . 123.43(18) no
    C16 C24 C23 . . . 119.56(16) no
    N3 C13 H13 . . . 119.00 no
    C14 C13 H13 . . . 118.00 no
    C15 C14 H14 . . . 120.00 no
    C13 C14 H14 . . . 121.00 no
    C14 C15 H15 . . . 120.00 no
    C16 C15 H15 . . . 120.00 no
    C16 C17 H17 . . . 120.00 no
    C18 C17 H17 . . . 119.00 no
    C19 C18 H18 . . . 119.00 no
    C17 C18 H18 . . . 119.00 no
    C21 C20 H20 . . . 120.00 no
    C19 C20 H20 . . . 120.00 no
    C22 C21 H21 . . . 120.00 no
    C20 C21 H21 . . . 120.00 no
    N4 C22 H22 . . . 119.00 no
    C21 C22 H22 . . . 119.00 no
    Ag1 C25 N5 . . . 177.4(3) no
    Ag1 C26 N6 . . . 177.3(3) no
loop_
    _geom_torsion_atom_site_label_1
    _geom_torsion_atom_site_label_2
    _geom_torsion_atom_site_label_3
    _geom_torsion_atom_site_label_4
    _geom_torsion_site_symmetry_1
    _geom_torsion_site_symmetry_2
    _geom_torsion_site_symmetry_3
    _geom_torsion_site_symmetry_4
    _geom_torsion
    _geom_torsion_publ_flag
    N2 Ni1 N1 C1 . . . . -175.0(2) no
    N2 Ni1 N1 C12 . . . . -3.53(14) no
    N1 Ni1 N1 C1 2_655 . . . 14.2(2) no
    N1 Ni1 N1 C12 2_655 . . . -174.32(15) no
    N2 Ni1 N1 C1 2_655 . . . 93.8(2) no
    N2 Ni1 N1 C12 2_655 . . . -94.76(15) no
    N1 Ni1 N1 C1 3_665 . . . -77.8(2) no
    N1 Ni1 N1 C12 3_665 . . . 93.70(15) no
    N1 Ni1 N2 C10 . . . . -176.73(19) no
    N1 Ni1 N2 C11 . . . . 0.57(13) no
    N2 Ni1 N2 C10 2_655 . . . -79.62(19) no
    N2 Ni1 N2 C11 2_655 . . . 97.68(14) no
    N1 Ni1 N2 C10 3_665 . . . 92.71(18) no
    N1 Ni1 N2 C11 3_665 . . . -89.99(14) no
    N2 Ni1 N2 C10 3_665 . . . 13.06(19) no
    N2 Ni1 N2 C11 3_665 . . . -169.63(14) no
    N3 Ni2 N4 C23 . . . . 2.76(14) no
    N3 Ni2 N4 C22 2_665 . . . -88.9(2) no
    N3 Ni2 N4 C23 2_665 . . . 96.01(15) no
    N4 Ni2 N4 C22 2_665 . . . -9.1(2) no
    N4 Ni2 N4 C23 2_665 . . . 175.74(15) no
    N4 Ni2 N4 C22 3_565 . . . 83.6(2) no
    N4 Ni2 N3 C13 . . . . 178.8(2) no
    N4 Ni2 N3 C24 . . . . -0.55(14) no
    N3 Ni2 N3 C13 2_665 . . . 84.70(19) no
    N3 Ni2 N3 C24 2_665 . . . -94.62(15) no
    N3 Ni2 N3 C13 3_565 . . . -9.7(2) no
    N3 Ni2 N3 C24 3_565 . . . 171.03(15) no
    N4 Ni2 N3 C13 3_565 . . . -89.50(19) no
    N4 Ni2 N3 C24 3_565 . . . 91.19(15) no
    N3 Ni2 N4 C22 . . . . 177.9(2) no
    N4 Ni2 N4 C23 3_565 . . . -91.59(15) no
    C12 N1 C1 C2 . . . . -2.1(3) no
    Ni1 N1 C12 C4 . . . . -173.11(16) no
    Ni1 N1 C1 C2 . . . . 169.10(17) no
    C1 N1 C12 C4 . . . . -0.6(3) no
    C1 N1 C12 C11 . . . . 178.46(19) no
    Ni1 N1 C12 C11 . . . . 6.0(2) no
    Ni1 N2 C10 C9 . . . . 174.54(17) no
    C11 N2 C10 C9 . . . . -2.7(3) no
    Ni1 N2 C11 C7 . . . . -177.83(16) no
    Ni1 N2 C11 C12 . . . . 2.4(2) no
    C10 N2 C11 C7 . . . . -0.2(3) no
    C10 N2 C11 C12 . . . . -179.97(18) no
    C13 N3 C24 C23 . . . . 178.91(19) no
    Ni2 N3 C24 C16 . . . . 178.82(17) no
    Ni2 N3 C13 C14 . . . . -176.67(17) no
    C24 N3 C13 C14 . . . . 2.6(3) no
    Ni2 N3 C24 C23 . . . . -1.7(2) no
    C13 N3 C24 C16 . . . . -0.6(3) no
    C23 N4 C22 C21 . . . . 2.8(3) no
    Ni2 N4 C22 C21 . . . . -172.11(18) no
    C22 N4 C23 C19 . . . . -1.2(3) no
    Ni2 N4 C23 C19 . . . . 174.54(17) no
    Ni2 N4 C23 C24 . . . . -4.6(2) no
    C22 N4 C23 C24 . . . . 179.7(2) no
    N1 C1 C2 C3 . . . . 2.4(4) no
    C1 C2 C3 C4 . . . . 0.0(4) no
    C2 C3 C4 C5 . . . . 177.9(2) no
    C2 C3 C4 C12 . . . . -2.4(3) no
    C3 C4 C12 N1 . . . . 2.8(3) no
    C3 C4 C12 C11 . . . . -176.24(19) no
    C5 C4 C12 N1 . . . . -177.5(2) no
    C3 C4 C5 C6 . . . . -178.9(2) no
    C12 C4 C5 C6 . . . . 1.4(3) no
    C5 C4 C12 C11 . . . . 3.5(3) no
    C4 C5 C6 C7 . . . . -3.4(4) no
    C5 C6 C7 C8 . . . . -178.1(2) no
    C5 C6 C7 C11 . . . . 0.4(3) no
    C11 C7 C8 C9 . . . . -3.6(3) no
    C6 C7 C11 N2 . . . . -175.3(2) no
    C6 C7 C8 C9 . . . . 174.9(2) no
    C6 C7 C11 C12 . . . . 4.5(3) no
    C8 C7 C11 N2 . . . . 3.3(3) no
    C8 C7 C11 C12 . . . . -176.9(2) no
    C7 C8 C9 C10 . . . . 1.1(4) no
    C8 C9 C10 N2 . . . . 2.3(4) no
    C7 C11 C12 N1 . . . . 174.50(19) no
    C7 C11 C12 C4 . . . . -6.4(3) no
    N2 C11 C12 C4 . . . . 173.41(18) no
    N2 C11 C12 N1 . . . . -5.7(3) no
    N3 C13 C14 C15 . . . . -1.6(4) no
    C13 C14 C15 C16 . . . . -1.5(4) no
    C14 C15 C16 C17 . . . . -175.9(2) no
    C14 C15 C16 C24 . . . . 3.3(3) no
    C15 C16 C17 C18 . . . . 177.9(2) no
    C24 C16 C17 C18 . . . . -1.2(4) no
    C15 C16 C24 N3 . . . . -2.3(3) no
    C15 C16 C24 C23 . . . . 178.2(2) no
    C17 C16 C24 N3 . . . . 176.9(2) no
    C17 C16 C24 C23 . . . . -2.6(3) no
    C16 C17 C18 C19 . . . . 3.0(4) no
    C17 C18 C19 C20 . . . . 178.6(3) no
    C17 C18 C19 C23 . . . . -0.9(4) no
    C18 C19 C20 C21 . . . . -176.9(2) no
    C23 C19 C20 C21 . . . . 2.6(4) no
    C18 C19 C23 N4 . . . . 178.0(2) no
    C18 C19 C23 C24 . . . . -2.9(3) no
    C20 C19 C23 N4 . . . . -1.5(3) no
    C20 C19 C23 C24 . . . . 177.6(2) no
    C19 C20 C21 C22 . . . . -1.1(4) no
    C20 C21 C22 N4 . . . . -1.7(4) no
    N4 C23 C24 N3 . . . . 4.3(3) no
    N4 C23 C24 C16 . . . . -176.2(2) no
    C19 C23 C24 N3 . . . . -174.9(2) no
    C19 C23 C24 C16 . . . . 4.7(3) no
loop_
    _geom_hbond_atom_site_label_D
    _geom_hbond_atom_site_label_H
    _geom_hbond_atom_site_label_A
    _geom_hbond_site_symmetry_A
    _geom_hbond_distance_DH
    _geom_hbond_distance_HA
    _geom_hbond_distance_DA
    _geom_hbond_angle_DHA
    _geom_hbond_publ_flag
    C3 H3 N5 17_445 0.95 2.45 3.284(4) 147 y
    C5 H5 O1 3_555 0.95 2.36 3.176(5) 144 y
    C8 H8 O1WA 5_555 0.95 2.54 3.465(4) 166 y
    C17 H17 O1 . 0.95 2.47 3.423(4) 177 y
    C20 H20 N6 5_555 0.95 2.60 3.312(3) 132 y
data_global
_journal_date_recd_electronic     2008-08-22
_journal_date_accepted     2008-09-29
_journal_name_full     'Acta Crystallographica, Section E'
_journal_year     2008
_journal_volume     64
_journal_issue     11
_journal_page_first     m1379
_journal_page_last     m1380
_journal_paper_category     QM
_journal_coeditor_code     HB2786
_publ_contact_author_name     'Ahmad Saeed'
_publ_contact_author_address
;Department of Chemistry
University of engineering and technology
Lahore 54890
Pakistan
;
_publ_contact_author_email     saeed_a786@hotmail.com
_publ_contact_author_fax     ?
_publ_contact_author_phone     ?
_publ_section_title
;
Bis[tris(1,10-phenanthroline)nickel(II)] tris[dicyanidoargentate(I)] nitrate
4.2-hydrate
;
loop_
    _publ_author_name
    _publ_author_address
    'Monim-ul-Mehboob, Muhammad'
;
Department of Chemistry
University of Engineering and Technology
Lahore 54890
Pakistan
;
    'Tufail, Muhammad'
;
Department of Chemistry
University of Engineering and Technology
Lahore 54890
Pakistan
;
    'Altaf, Muhammad'
;
Institute of Physics
University of Neuch\^atel
rue Emile-Argand 11
CH-2009 Neuch\^atel
Switzerland
;
    'Stoeckli-Evans, Helen'
;
Institute of Physics
University of Neuch\^atel
rue Emile-Argand 11
CH-2009 Neuch\^atel
Switzerland
;
    'Ahmad, Saeed'
;
Department of Chemistry
University of Engineering and Technology
Lahore 54890
Pakistan
;
    'Ifikhar, Syed Hassan'
;
Department of Chemistry
University of Engineering and Technology
Lahore 54890
Pakistan
;
_publ_section_synopsis     .
