# Supplementary material for: Bis[tris­(1,10-phenanthroline)nickel(II)] tris­[dicyanidoargentate(I)] nitrate 4.2-hydrate
Source: Acta Crystallogr Sect E Struct Rep Online. 2008 Oct 9;64(Pt 11):m1379–80. doi: 10.1107/S1600536808031413 (PMC2959559; doi:10.1107/S1600536808031413)
Supplement: Supplementary file 2 [file e-64-m1379-Isup2.hkl]

# 
# h,k,l, Fc-squared, Fo-squared, sigma(Fo-squared) and status flag 
# 
data_I
_shelx_title ' SA36   IPDS2  -100DEGC' 
_shelx_refln_list_code          4 
_shelx_F_calc_maximum      994.41 
_exptl_crystal_F_000      5472.00 
_reflns_d_resolution_high  0.7276 
 
loop_ 
 _symmetry_equiv_pos_as_xyz 
 'x, y, z' 
 '-y, x-y, z' 
 '-x+y, -x, z' 
 'x+2/3, y+1/3, z+1/3' 
 '-y+2/3, x-y+1/3, z+1/3' 
 '-x+y+2/3, -x+1/3, z+1/3' 
 'x+1/3, y+2/3, z+2/3' 
 '-y+1/3, x-y+2/3, z+2/3' 
 '-x+y+1/3, -x+2/3, z+2/3' 
 '-x, -y, -z' 
 'y, -x+y, -z' 
 'x-y, x, -z' 
 '-x+2/3, -y+1/3, -z+1/3' 
 'y+2/3, -x+y+1/3, -z+1/3' 
 'x-y+2/3, x+1/3, -z+1/3' 
 '-x+1/3, -y+2/3, -z+2/3' 
 'y+1/3, -x+y+2/3, -z+2/3' 
 'x-y+1/3, x+2/3, -z+2/3' 
 
_cell_length_a    16.2738 
_cell_length_b    16.2738 
_cell_length_c    46.3980 
_cell_angle_alpha  90.000 
_cell_angle_beta   90.000 
_cell_angle_gamma 120.000 
 
_shelx_F_squared_multiplier     1.000 
 
loop_ 
 _refln_index_h 
 _refln_index_k 
 _refln_index_l 
 _refln_F_squared_calc 
 _refln_F_squared_meas 
 _refln_F_squared_sigma 
 _refln_observed_status 
  -1   2   0    36188.30    54593.54    793.68 o 
   0   3   0     1599.80      742.36    249.48 o 
  -2   4   0   959277.56  1139316.88   4084.71 o 
  -4   5   0    16762.37    15585.17   1022.55 o 
  -1   5   0     1812.06     1927.35    169.86 o 
  -3   6   0    49031.65    54054.25   1629.19 o 
   0   6   0   603978.94   659845.75  14628.33 o 
  -5   7   0    25120.65    20990.10   1242.16 o 
  -2   7   0    45115.40    45204.93    481.39 o 
  -7   8   0    41715.41    43729.64    349.31 o 
  -4   8   0   173793.86   173366.19   1565.20 o 
  -1   8   0      992.58     1300.52    172.85 o 
  -6   9   0     3232.37     2267.38    211.70 o 
  -3   9   0    92079.92    96626.37    757.99 o 
   0   9   0   208435.75   215961.80   3225.56 o 
  -8  10   0    80040.16    80156.42   1684.29 o 
  -5  10   0      620.68      334.33    156.80 o 
  -2  10   0   275255.25   295557.78   2741.89 o 
 -10  11   0    21373.41    18863.05    518.18 o 
  -7  11   0    59271.41    55756.60   1959.65 o 
  -4  11   0    19179.88    15747.25    212.07 o 
  -1  11   0   178114.02   185183.38   1384.44 o 
  -9  12   0     1144.75      592.22    233.66 o 
  -6  12   0    52134.77    52390.55    765.10 o 
  -3  12   0     3801.12     3213.70    163.68 o 
   0  12   0     2161.37     2694.69    263.15 o 
 -11  13   0    56746.35    56387.79    365.16 o 
  -8  13   0     3673.25     3737.55    241.70 o 
  -5  13   0    53109.40    55130.50    915.12 o 
  -2  13   0    16475.20    17483.19    234.82 o 
 -13  14   0     2309.01     2558.46    210.01 o 
 -10  14   0    23559.84    24431.68    306.96 o 
  -7  14   0     1369.13     1486.35    195.14 o 
  -4  14   0     1763.27     2357.07    166.43 o 
  -1  14   0       26.86        9.95    237.59 o 
 -12  15   0    13823.68    14883.30    677.40 o 
  -9  15   0    32880.39    34603.01    446.74 o 
  -6  15   0    34030.74    37496.47    533.77 o 
  -3  15   0     7044.32     7433.34    192.08 o 
   0  15   0    66550.35    68585.87    859.35 o 
 -14  16   0     5330.87     5930.15    275.76 o 
 -11  16   0    14810.75    15300.49    219.33 o 
  -8  16   0    18051.87    19776.76    405.03 o 
  -5  16   0     3165.36     3606.10    187.60 o 
  -2  16   0    16059.89    16620.21    740.32 o 
 -16  17   0      365.79      683.30    271.60 o 
 -13  17   0    45973.38    48047.21    589.47 o 
 -10  17   0     6447.95     7011.63    289.46 o 
  -7  17   0    36966.00    37916.00    981.46 o 
  -4  17   0    36710.11    38269.86    814.67 o 
  -1  17   0     3799.60     3916.04    244.77 o 
 -15  18   0     4938.48     5135.02    243.98 o 
 -12  18   0     8889.42     9483.38    200.10 o 
  -9  18   0     1603.65     1955.24    199.95 o 
  -6  18   0     2654.07     3245.57    212.15 o 
  -3  18   0      214.00      644.29    254.00 o 
   0  18   0     1188.72     1223.95    198.95 o 
 -17  19   0    27839.31    27036.70    461.91 o 
 -14  19   0     4745.91     4728.67    179.39 o 
 -11  19   0    14965.30    16988.17    496.84 o 
  -8  19   0    20987.26    22487.58    670.18 o 
  -5  19   0     3099.86     3057.75    202.55 o 
  -2  19   0    30152.51    29694.36   1203.15 o 
 -16  20   0       94.21       14.03    256.63 o 
 -13  20   0     4700.00     5272.79    337.81 o 
 -10  20   0     6439.79     7107.89    274.94 o 
  -7  20   0     3522.40     3175.83    242.99 o 
  -4  20   0     2815.88     2873.11    287.12 o 
 -15  21   0    10449.43     9044.90    252.88 o 
 -12  21   0     9100.62     9213.15    369.85 o 
  -9  21   0     2523.03     2215.17    269.77 o 
  -6  21   0    25969.06    20831.97   1562.10 o 
 -14  22   0      311.56      338.53    342.73 o 
 -11  22   0      346.87      439.66    241.72 o 
  -8  22   0       35.47     -124.76    338.00 o 
  -3   2   1    29658.70    36940.87    540.49 o 
   0   2   1    42957.93    60609.85   2045.39 o 
  -5   3   1     2472.52     4171.80    211.91 o 
  -2   3   1    15100.33    11582.28    376.45 o 
   1   3   1    88714.85    89223.25   3625.69 o 
  -7   4   1    38020.31    38431.33    416.16 o 
  -4   4   1   133668.28   147181.42   5249.37 o 
  -1   4   1   110070.30   120925.28   2796.05 o 
   2   4   1   108425.59   122041.38    861.53 o 
  -9   5   1        9.39      109.71    136.84 o 
  -6   5   1   230188.70   237810.89   3596.49 o 
  -3   5   1     5114.14     5077.71    452.32 o 
   0   5   1      284.71      799.12    177.74 o 
   3   5   1   189414.55   180775.89  13501.13 o 
 -11   6   1     2570.42     2349.62    136.02 o 
  -8   6   1    18826.46    19713.00    267.04 o 
  -5   6   1     6065.94     6374.85    201.68 o 
  -2   6   1   197932.66   203694.92   2885.09 o 
   1   6   1     2698.29     3223.85    197.41 o 
   4   6   1     2287.32     2703.04    185.05 o 
 -13   7   1      108.43      413.89    163.57 o 
 -10   7   1   110246.88   109332.34   1061.72 o 
  -7   7   1      207.62      356.52    193.28 o 
  -4   7   1    96892.94    99198.40   1400.56 o 
  -1   7   1   178093.97   185762.19   1551.62 o 
   2   7   1    29360.78    32178.98    866.40 o 
   5   7   1   101839.56   102820.95   1241.68 o 
 -15   8   1      370.67      488.96    172.77 o 
 -12   8   1     1132.65     1080.29    151.47 o 
  -9   8   1    87580.32    98331.62    686.30 o 
  -6   8   1    26469.88    24417.28   1072.56 o 
  -3   8   1    20998.11    22539.31    254.20 o 
   0   8   1    41997.97    46337.46    848.52 o 
   3   8   1      660.73      688.80    182.12 o 
   6   8   1     4815.31     5345.59    204.93 o 
 -17   9   1     5485.91     5310.90    230.94 o 
 -14   9   1   107481.17   112722.48    775.13 o 
 -11   9   1     2942.98     2839.60    170.66 o 
  -8   9   1   116837.03   118740.66   1417.50 o 
  -5   9   1     7775.62     8128.34    224.02 o 
  -2   9   1    10323.18    12028.53    188.21 o 
   1   9   1   228714.25   234023.78   3520.59 o 
   4   9   1    10224.53    10004.50    206.61 o 
   7   9   1    29509.29    30751.81    355.23 o 
 -19  10   1       59.32      245.76    236.84 o 
 -16  10   1       25.81      123.69    173.64 o 
 -13  10   1    13531.72    13380.38    195.70 o 
 -10  10   1      612.41      298.99    194.57 o 
  -7  10   1      286.62      264.95    211.52 o 
  -4  10   1     1764.43     1375.32    178.81 o 
  -1  10   1    39988.82    42141.54    300.46 o 
   2  10   1    11851.77    12474.09    455.39 o 
   5  10   1       83.58      295.04    165.94 o 
   8  10   1       19.29      110.25    191.40 o 
 -21  11   1      931.03      971.19    232.71 o 
 -18  11   1    13684.01    13631.50    413.22 o 
 -15  11   1    29244.72    30313.88    449.52 o 
 -12  11   1   110504.80   109299.38   1221.14 o 
  -9  11   1    19346.32    20040.91    537.39 o 
  -6  11   1    15757.75    16320.67    369.26 o 
  -3  11   1    89890.84    96327.15    585.11 o 
   0  11   1    10426.39     9044.00    250.66 o 
   3  11   1    48286.86    48581.11    922.89 o 
   6  11   1    10588.84    10881.23    318.02 o 
   9  11   1    17459.04    17382.28    263.25 o 
 -20  12   1     1139.05     1114.44    213.02 o 
 -17  12   1      259.75      188.39    170.10 o 
 -14  12   1    16328.43    16752.78    243.21 o 
 -11  12   1     8450.00     8915.92    234.42 o 
  -8  12   1     1263.97     1428.87    229.26 o 
  -5  12   1      112.51      121.10    159.72 o 
  -2  12   1    10282.86    10129.28    192.38 o 
   1  12   1     3681.57     3695.43    258.09 o 
   4  12   1        9.81      294.29    156.85 o 
   7  12   1     3323.14     3515.69    214.89 o 
  10  12   1      718.17      802.78    221.97 o 
 -22  13   1      195.83       65.75    313.97 o 
 -19  13   1       13.40       95.16    179.51 o 
 -16  13   1    18991.68    19415.85    263.79 o 
 -13  13   1    35665.67    36571.42    323.49 o 
 -10  13   1    32943.23    33811.88    573.04 o 
  -7  13   1       45.71      215.58    227.26 o 
  -4  13   1     8581.79     9141.44    178.42 o 
  -1  13   1    22285.48    23234.69    478.44 o 
   2  13   1     4915.01     5146.68    220.55 o 
   5  13   1    16641.84    16695.51    442.91 o 
   8  13   1     3845.13     4085.13    274.47 o 
 -21  14   1       10.26      210.95    296.95 o 
 -18  14   1      278.10      386.65    216.19 o 
 -15  14   1     4085.24     3779.49    217.99 o 
 -12  14   1      317.36      514.56    242.05 o 
  -9  14   1     4706.09     5088.74    212.65 o 
  -6  14   1     3439.28     3563.18    190.28 o 
  -3  14   1     2203.47     2537.06    219.42 o 
   0  14   1     7277.23     6648.92    366.28 o 
   3  14   1     3827.68     4018.83    226.83 o 
   6  14   1       15.38      243.70    248.08 o 
 -20  15   1    15516.55    13831.06    999.57 o 
 -17  15   1    12258.72    12261.21    470.50 o 
 -14  15   1    19231.95    18803.05    407.37 o 
 -11  15   1      870.47     1080.59    203.59 o 
  -8  15   1      814.60      921.63    175.08 o 
  -5  15   1    12173.21    11819.03    221.69 o 
  -2  15   1     3566.79     4022.73    199.79 o 
   1  15   1    16010.75    15246.56    270.45 o 
   4  15   1     7029.33     7178.22    205.99 o 
 -19  16   1     1702.25     1705.48    275.21 o 
 -16  16   1       24.41      265.69    271.26 o 
 -13  16   1     4096.91     3979.12    261.00 o 
 -10  16   1    13372.97    13809.99    427.94 o 
  -7  16   1     6191.29     6693.74    228.97 o 
  -4  16   1    10379.12    10086.88    277.55 o 
  -1  16   1     8962.85     9228.58    294.86 o 
   2  16   1       39.08      -66.76    208.80 o 
   5  16   1     6966.13     6841.80    253.77 o 
 -21  17   1       87.07      112.03    619.01 o 
 -18  17   1     6152.84     6577.64    269.20 o 
 -15  17   1     5444.13     5793.62    290.10 o 
 -12  17   1    13199.28    11976.85    200.29 o 
  -9  17   1     2475.34     2710.04    188.64 o 
  -6  17   1     1575.01     1728.32    168.82 o 
  -3  17   1    14512.75    14083.51    375.38 o 
   0  17   1     3720.72     3893.37    214.72 o 
   3  17   1     4823.59     4278.50    217.90 o 
 -20  18   1      702.10      553.93    248.41 o 
 -17  18   1     1967.57     1934.63    177.38 o 
 -14  18   1     9196.22     9117.90    220.13 o 
 -11  18   1     2477.42     2318.22    230.65 o 
  -8  18   1     8611.92     8951.01    250.28 o 
  -5  18   1       60.87       76.02    188.81 o 
  -2  18   1     5473.29     5554.25    208.54 o 
   1  18   1      923.21     1089.22    232.27 o 
 -19  19   1      959.36      985.67    241.32 o 
 -16  19   1     8146.14     7366.15    307.99 o 
 -13  19   1      804.61      693.26    202.77 o 
 -10  19   1      109.76      250.82    206.47 o 
  -7  19   1     1914.40     1718.78    196.24 o 
  -4  19   1     4495.50     4501.83    233.11 o 
  -1  19   1     5055.20     4686.81    215.48 o 
 -18  20   1     6272.21     5859.60    250.51 o 
 -15  20   1     1900.65     2134.78    222.64 o 
 -12  20   1    22216.69    21151.66    321.93 o 
  -9  20   1      825.65      827.87    255.64 o 
  -6  20   1     5991.91     4903.32    245.20 o 
  -3  20   1      706.38      744.16    196.77 o 
 -17  21   1    11730.98    10160.83    533.35 o 
 -14  21   1      968.27      900.22    210.89 o 
 -11  21   1     1729.52     1824.83    234.53 o 
  -8  21   1      801.27      811.91    226.67 o 
  -5  21   1      811.87      786.21    227.46 o 
 -13  22   1      181.19      263.55    283.89 o 
 -10  22   1     8788.80     7499.82    315.63 o 
   0   1   2   123318.92   101371.98   1677.14 o 
  -2   2   2    14046.21    20043.01    861.60 o 
   1   2   2     3517.75     4801.01    304.78 o 
  -4   3   2    71145.88    67858.15   1672.49 o 
  -1   3   2    35358.68    31315.04    474.81 o 
   2   3   2      971.76      729.10    148.77 o 
  -6   4   2    36744.59    41028.33    912.92 o 
  -3   4   2    30947.57    32617.39   1362.59 o 
   0   4   2    59277.89    65569.45   1529.49 o 
   3   4   2     3381.63     4043.10    266.31 o 
  -8   5   2   335625.84   339357.50   1979.75 o 
  -5   5   2      201.85      487.79    149.42 o 
  -2   5   2    18111.08    17906.36    290.13 o 
   1   5   2    83333.26    82421.03    711.43 o 
   4   5   2      466.20      576.27    249.65 o 
 -10   6   2     5498.61     5128.66    172.07 o 
  -7   6   2     1681.59     1625.39    197.76 o 
  -4   6   2    78022.71    75486.83   1402.90 o 
  -1   6   2     6933.36     5679.68    209.58 o 
   2   6   2     5830.94     6775.81    335.22 o 
   5   6   2      452.08      569.49    152.66 o 
 -12   7   2   129460.72   134623.13   1015.53 o 
  -9   7   2        3.01      115.68    175.38 o 
  -6   7   2    88151.97    87744.77   2135.91 o 
  -3   7   2   100776.25   106866.37    769.98 o 
   0   7   2      329.99      546.35    157.09 o 
   3   7   2   174358.41   168635.61   8968.27 o 
   6   7   2     8142.44     8549.00    174.84 o 
 -14   8   2    10479.77    11159.55    203.73 o 
 -11   8   2      818.36     1222.50    160.21 o 
  -8   8   2    11095.43    12301.62    286.25 o 
  -5   8   2    34651.27    31377.93    282.78 o 
  -2   8   2     2124.82     1712.34    160.05 o 
   1   8   2    19357.32    19516.67    634.52 o 
   4   8   2     1843.97     1946.15    226.84 o 
   7   8   2     6432.02     7025.46    194.68 o 
 -16   9   2    50839.14    52652.89    405.12 o 
 -13   9   2    11982.14    12881.94    209.99 o 
 -10   9   2   240093.05   244601.23   1023.64 o 
  -7   9   2    24858.10    28153.83    625.91 o 
  -4   9   2     5917.70     6025.92    183.89 o 
  -1   9   2   188061.34   196382.92    924.45 o 
   2   9   2     1632.28     1275.88    226.89 o 
   5   9   2   101707.92   103978.56   1517.49 o 
   8   9   2     3579.48     3755.10    249.06 o 
 -18  10   2     3121.06     3520.51    231.60 o 
 -15  10   2     3576.17     3870.85    161.53 o 
 -12  10   2     6196.97     5944.58    174.11 o 
  -9  10   2     6012.22     5024.06    381.59 o 
  -6  10   2     5101.60     5306.96    186.04 o 
  -3  10   2    33438.32    31526.97    254.66 o 
   0  10   2       72.01      166.33    200.87 o 
   3  10   2     1573.71     1464.76    238.88 o 
   6  10   2     2608.68     2588.73    209.92 o 
   9  10   2      146.59      182.10    233.09 o 
 -20  11   2    12901.85    12603.60    258.05 o 
 -17  11   2      908.66     1082.73    183.43 o 
 -14  11   2    52793.17    53677.08    736.29 o 
 -11  11   2     2777.35     2236.65    179.82 o 
  -8  11   2    35898.38    36030.10    451.97 o 
  -5  11   2     4857.43     5377.80    207.60 o 
  -2  11   2     2173.97     2610.48    158.37 o 
   1  11   2    59542.72    57581.68    842.20 o 
   4  11   2     5164.64     4908.60    187.90 o 
   7  11   2    22649.67    22358.93    785.07 o 
  10  11   2       95.75      210.73    226.42 o 
 -22  12   2      704.62      710.03    244.26 o 
 -19  12   2       13.76       97.77    222.20 o 
 -16  12   2     1488.72     1767.39    157.89 o 
 -13  12   2     4746.87     5246.67    216.92 o 
 -10  12   2     2051.28     2563.55    230.10 o 
  -7  12   2    16957.23    16375.60    429.00 o 
  -4  12   2     1400.02     1293.64    155.22 o 
  -1  12   2        5.96      -93.19    168.14 o 
   2  12   2      244.22      258.35    240.00 o 
   5  12   2      665.41      601.49    212.58 o 
   8  12   2     1394.54     1337.48    222.11 o 
 -21  13   2        0.46       12.25    234.67 o 
 -18  13   2    16394.80    16194.80    299.97 o 
 -15  13   2     3860.65     4005.27    194.87 o 
 -12  13   2    40724.54    40222.90    348.43 o 
  -9  13   2      351.99      343.50    190.77 o 
  -6  13   2     4816.86     4752.73    145.07 o 
  -3  13   2    35734.56    35802.89    359.76 o 
   0  13   2    16802.36    17005.82    514.99 o 
   3  13   2    27862.84    27783.43    451.04 o 
   6  13   2     1196.10     1326.37    239.36 o 
   9  13   2     4142.03     3832.25    252.67 o 
 -20  14   2     1437.20     1209.00    220.68 o 
 -17  14   2     2734.41     2772.22    206.77 o 
 -14  14   2      611.07      479.63    243.26 o 
 -11  14   2     1685.90     1686.32    199.53 o 
  -8  14   2     9968.20     9811.89    230.12 o 
  -5  14   2    12404.68    12659.02    213.25 o 
  -2  14   2      919.19     1032.38    201.67 o 
   1  14   2     1396.83     1270.68    208.65 o 
   4  14   2      550.73      501.24    197.64 o 
   7  14   2     1878.75     2026.76    234.09 o 
 -19  15   2     1739.22     1498.28    212.90 o 
 -16  15   2    25239.37    25713.77    689.56 o 
 -13  15   2     2128.11     2279.14    255.27 o 
 -10  15   2     9789.62     9810.52    270.26 o 
  -7  15   2     5119.88     5328.71    174.09 o 
  -4  15   2     1802.00     2043.97    185.95 o 
  -1  15   2    11448.06    11751.62    548.71 o 
   2  15   2     1244.81     1453.67    196.29 o 
   5  15   2     4048.95     4134.49    261.62 o 
 -21  16   2        6.32       81.15    307.88 o 
 -18  16   2      115.24      101.06    243.76 o 
 -15  16   2        0.70      303.02    334.97 o 
 -12  16   2     6503.94     6288.62    231.54 o 
  -9  16   2     3422.77     3299.04    169.84 o 
  -6  16   2    21842.08    22369.23    377.84 o 
  -3  16   2     3243.52     3204.90    223.47 o 
   0  16   2      443.81      738.03    219.17 o 
   3  16   2     1976.08     2019.20    221.95 o 
 -20  17   2     2799.04     2673.13    282.14 o 
 -17  17   2     1614.88     1769.23    210.29 o 
 -14  17   2     5822.44     6041.61    278.95 o 
 -11  17   2      744.40     1053.87    184.74 o 
  -8  17   2     3327.07     3457.02    231.36 o 
  -5  17   2     1995.90     1921.10    193.75 o 
  -2  17   2     1685.57     1979.81    274.95 o 
   1  17   2     4375.74     4280.29    201.84 o 
 -19  18   2     1237.03     1452.70    276.87 o 
 -16  18   2        6.56      121.11    202.78 o 
 -13  18   2      283.69      292.19    174.37 o 
 -10  18   2    12105.80    11593.51    339.61 o 
  -7  18   2     1530.16     1632.10    201.13 o 
  -4  18   2     4724.19     4471.22    219.46 o 
  -1  18   2       26.97     -135.52    247.07 o 
   2  18   2     2412.73     2223.83    280.60 o 
 -18  19   2     1305.71     1077.19    207.80 o 
 -15  19   2     5917.29     6280.05    224.37 o 
 -12  19   2      881.20      835.89    238.72 o 
  -9  19   2      188.03      168.31    240.01 o 
  -6  19   2      160.90       37.46    181.36 o 
  -3  19   2      505.34      679.32    201.88 o 
   0  19   2      308.66      450.78    239.61 o 
 -17  20   2     1607.34     1676.43    207.08 o 
 -14  20   2     6851.31     6635.72    266.63 o 
 -11  20   2     1547.51     1558.78    221.59 o 
  -8  20   2    16377.89    17036.45    306.26 o 
  -5  20   2      218.02      359.03    247.77 o 
  -2  20   2     1386.74     1459.80    217.85 o 
 -16  21   2     1490.65     1042.33    192.71 o 
 -13  21   2      595.65      592.91    233.60 o 
 -10  21   2        0.83      389.90    266.85 o 
  -7  21   2      138.74      242.99    181.62 o 
  -4  21   2      128.54      337.23    631.46 o 
 -12  22   2     7301.92     6826.37    281.12 o 
  -9  22   2     3450.02     2783.27    260.74 o 
   1   1   3    71222.62    64725.36    897.24 o 
  -1   2   3       65.92     1359.56    115.18 o 
   2   2   3     5962.17     6684.85    180.45 o 
  -3   3   3     2304.68     1988.35    152.95 o 
   0   3   3      260.93      434.71    145.57 o 
   3   3   3    83297.27    80551.70   1019.24 o 
  -5   4   3    14697.69    15212.88    332.93 o 
  -2   4   3    56514.40    58309.86    726.46 o 
   1   4   3    22702.63    23580.90    848.06 o 
   4   4   3      891.01      727.64    164.91 o 
  -7   5   3     1525.63     1811.12    169.99 o 
  -4   5   3    61274.76    57752.47   2241.47 o 
  -1   5   3    22888.70    22710.11    341.43 o 
   2   5   3     1797.20     1803.19    230.92 o 
   5   5   3   159412.56   160833.41    704.94 o 
  -9   6   3    30075.53    31730.61    325.23 o 
  -6   6   3    12492.05    12305.07    295.72 o 
  -3   6   3   120821.47   110965.09   1385.40 o 
   0   6   3     5205.43     4969.98    183.05 o 
   3   6   3    28941.34    30988.16    447.41 o 
   6   6   3     1916.73     1704.42    153.40 o 
 -11   7   3     5259.06     5524.76    159.76 o 
  -8   7   3   172233.09   173057.52   3623.66 o 
  -5   7   3    21012.37    23639.42    269.97 o 
  -2   7   3    31756.50    32320.07    328.23 o 
   1   7   3   132674.19   134864.66    835.14 o 
   4   7   3     3823.35     4176.91    167.10 o 
   7   7   3    72326.09    73077.39    344.56 o 
 -13   8   3     3110.22     3306.75    171.02 o 
 -10   8   3      271.30      455.57    155.33 o 
  -7   8   3    65145.71    61430.82    942.17 o 
  -4   8   3       12.76      175.91    165.23 o 
  -1   8   3    88156.54    85927.66    519.49 o 
   2   8   3      646.35      659.01    215.19 o 
   5   8   3     9035.31     9848.39    176.55 o 
   8   8   3    14884.96    15331.34    224.55 o 
 -15   9   3     1382.46     1615.43    155.68 o 
 -12   9   3    95472.23    94222.20   1211.27 o 
  -9   9   3     2883.07     2638.52    173.10 o 
  -6   9   3    31092.37    30113.79    352.97 o 
  -3   9   3    44315.70    44001.59    653.29 o 
   0   9   3     5797.99     5373.09    187.47 o 
   3   9   3    81824.14    79207.11   1646.61 o 
   6   9   3     1607.68     1789.46    171.23 o 
   9   9   3    18778.62    19144.50    504.53 o 
 -17  10   3      566.18      642.24    218.12 o 
 -14  10   3     4361.66     4605.88    155.04 o 
 -11  10   3    13848.65    14097.73    260.02 o 
  -8  10   3      518.46      417.49    171.67 o 
  -5  10   3    97231.08    96380.34    459.63 o 
  -2  10   3     4567.33     4782.91    177.64 o 
   1  10   3    24286.00    23154.86    387.32 o 
   4  10   3     1165.90     1264.58    168.41 o 
   7  10   3      553.70      724.04    217.11 o 
  10  10   3     8222.76     8180.54    236.92 o 
 -19  11   3       55.24       15.70    203.55 o 
 -16  11   3    35004.09    35676.19    482.41 o 
 -13  11   3       18.73      160.02    153.35 o 
 -10  11   3    55435.68    55541.83    579.50 o 
  -7  11   3     2461.67     2408.53    210.40 o 
  -4  11   3     4360.38     4532.75    175.34 o 
  -1  11   3    62724.44    62002.02    552.96 o 
   2  11   3      591.39      654.69    164.56 o 
   5  11   3    32834.33    32713.57    293.48 o 
   8  11   3       33.48      201.23    203.19 o 
  11  11   3     5729.32     4592.94    270.72 o 
 -21  12   3      103.61      174.68    265.43 o 
 -18  12   3     6550.23     6603.99    245.25 o 
 -15  12   3     6001.61     5938.79    174.69 o 
 -12  12   3      459.76      537.61    210.87 o 
  -9  12   3    51511.78    51351.77    806.03 o 
  -6  12   3     3563.20     3372.12    183.66 o 
  -3  12   3    65341.36    66971.35    404.00 o 
   0  12   3        6.11      108.07    221.65 o 
   3  12   3     7174.76     7463.50    199.12 o 
   6  12   3     3050.63     3192.50    232.77 o 
   9  12   3      787.70      762.15    203.24 o 
 -20  13   3     4628.82     4036.68    878.14 o 
 -17  13   3      593.02      510.27    181.70 o 
 -14  13   3    31515.65    33041.75    599.53 o 
 -11  13   3       55.84      314.75    190.92 o 
  -8  13   3    22960.61    22447.22    407.63 o 
  -5  13   3    18033.40    18284.53    231.36 o 
  -2  13   3     2165.33     2034.63    167.48 o 
   1  13   3    23742.34    23706.84    276.44 o 
   4  13   3       30.67      -62.42    215.22 o 
   7  13   3     6556.07     6467.68    289.49 o 
 -22  14   3     6571.03     5748.57    356.60 o 
 -19  14   3     1622.96     1569.64    188.29 o 
 -16  14   3     2445.96     2586.43    207.22 o 
 -13  14   3     6072.76     6199.14    265.27 o 
 -10  14   3     8639.94     8976.27    300.09 o 
  -7  14   3    41401.13    41980.45   1171.72 o 
  -4  14   3    21048.25    20858.52    265.05 o 
  -1  14   3    14001.99    13792.74    595.29 o 
   2  14   3        5.33        0.05    184.53 o 
   5  14   3       22.12       10.17    237.48 o 
   8  14   3     3469.96     3366.15    483.30 o 
 -21  15   3      939.75      768.85    266.64 o 
 -18  15   3     6036.04     5829.69    223.29 o 
 -15  15   3      187.50      287.75    210.53 o 
 -12  15   3    12780.98    12361.43    242.60 o 
  -9  15   3     5250.17     5442.18    215.48 o 
  -6  15   3     4171.25     4272.91    183.08 o 
  -3  15   3     8627.52     9347.79    225.45 o 
   0  15   3     2028.58     2118.25    220.64 o 
   3  15   3     5663.78     5458.05    210.76 o 
   6  15   3        0.39       12.88    230.50 o 
 -20  16   3     1116.23      830.07    266.31 o 
 -17  16   3       13.54        5.82    233.37 o 
 -14  16   3      940.65     1072.52    265.39 o 
 -11  16   3     9946.13    10151.90    343.13 o 
  -8  16   3    10071.58    10628.85    275.03 o 
  -5  16   3    16843.01    16808.40    369.09 o 
  -2  16   3     3698.40     3993.00    273.68 o 
   1  16   3     1341.79     1481.69    200.59 o 
   4  16   3       38.24      194.38    224.19 o 
 -19  17   3        0.18      284.09    264.48 o 
 -16  17   3     2291.21     2415.85    266.63 o 
 -13  17   3      703.08      901.43    282.92 o 
 -10  17   3     1584.65     1434.15    172.22 o 
  -7  17   3     1894.02     1978.39    194.29 o 
  -4  17   3       43.62        0.63    217.78 o 
  -1  17   3     2166.38     1974.13    198.61 o 
   2  17   3     1258.90     1471.79    222.83 o 
 -18  18   3      103.09       -1.47    263.33 o 
 -15  18   3      432.10      583.23    180.67 o 
 -12  18   3     8398.06     8021.46    241.94 o 
  -9  18   3    11938.15    12210.91    209.31 o 
  -6  18   3     9886.97     9988.28    223.95 o 
  -3  18   3     2921.84     2936.64    326.45 o 
   0  18   3     1021.86      961.61    224.63 o 
 -17  19   3       80.06      219.01    177.39 o 
 -14  19   3     1102.18      926.62    205.63 o 
 -11  19   3      525.93      462.88    202.85 o 
  -8  19   3      419.87      587.07    237.66 o 
  -5  19   3       54.70       57.34    189.74 o 
  -2  19   3       26.09      -39.85    203.51 o 
 -16  20   3     1198.58     1089.97    225.45 o 
 -13  20   3     5294.62     5233.25    235.70 o 
 -10  20   3    13447.69    13910.92    254.81 o 
  -7  20   3     6641.58     6190.90    236.69 o 
  -4  20   3     5351.69     5286.97    251.22 o 
 -15  21   3        2.12       75.82    174.92 o 
 -12  21   3      181.74      398.12    200.52 o 
  -9  21   3       21.54        9.65    207.18 o 
  -6  21   3      442.04      304.49    208.41 o 
 -11  22   3     1684.84     1709.52    215.27 o 
  -8  22   3     4948.74     4844.76    493.53 o 
  -1   1   4    16209.42    23399.94    267.27 o 
  -3   2   4      300.81     1046.09    127.57 o 
   0   2   4    14022.37    13749.25    209.00 o 
  -5   3   4     5742.43     5449.60    171.00 o 
  -2   3   4    10190.21     9919.08    275.31 o 
   1   3   4   107470.63   116802.32   2497.30 o 
  -7   4   4    17267.45    17546.74    278.96 o 
  -4   4   4   138689.66   142976.94   3540.22 o 
  -1   4   4   340028.81   357622.88   4635.44 o 
   2   4   4     7707.18     8551.36    362.30 o 
  -9   5   4    22238.97    24113.02    505.72 o 
  -6   5   4     7063.02     6169.94    243.14 o 
  -3   5   4      231.02      351.16    120.61 o 
   0   5   4      211.92      173.76    141.52 o 
   3   5   4    20489.00    19146.18    509.50 o 
 -11   6   4    41441.80    43924.32    306.88 o 
  -8   6   4     3572.57     4083.36    206.10 o 
  -5   6   4   349756.44   352245.47  11809.91 o 
  -2   6   4    48621.00    52569.14    517.67 o 
   1   6   4   171298.58   172608.05   6475.53 o 
   4   6   4       39.56      170.24    209.16 o 
 -13   7   4    19681.15    21703.86    233.47 o 
 -10   7   4    58906.91    61319.77    325.11 o 
  -7   7   4        8.67       36.52    190.98 o 
  -4   7   4     2129.70     1842.06    181.12 o 
  -1   7   4     9000.77     8390.53    225.49 o 
   2   7   4     1652.06     2684.77    296.55 o 
   5   7   4    27663.00    26896.04    730.10 o 
 -15   8   4    10072.07    10925.24    190.12 o 
 -12   8   4     9956.76     9681.17    168.45 o 
  -9   8   4   135449.00   143954.16   1613.90 o 
  -6   8   4     2747.14     3048.59    177.62 o 
  -3   8   4   154718.28   154539.63   2332.81 o 
   0   8   4    18863.97    18881.94    308.13 o 
   3   8   4    54977.94    54917.74    408.87 o 
   6   8   4     7713.57     8284.80    188.98 o 
 -17   9   4      723.48      695.10    215.45 o 
 -14   9   4     4641.85     4144.81    158.16 o 
 -11   9   4     4354.64     4531.05    210.87 o 
  -8   9   4     7004.20     6264.19    212.53 o 
  -5   9   4     3774.22     3308.53    161.21 o 
  -2   9   4       46.17      181.11    167.52 o 
   1   9   4      551.50      345.59    177.73 o 
   4   9   4     2693.21     3105.50    198.19 o 
   7   9   4    14022.32    14336.27    240.57 o 
 -19  10   4      148.71        5.30    238.71 o 
 -16  10   4     3812.21     3956.45    167.03 o 
 -13  10   4    35072.32    37023.62    394.17 o 
 -10  10   4       56.28      169.63    149.67 o 
  -7  10   4    76964.23    71867.43    385.99 o 
  -4  10   4     4715.89     3780.81    168.77 o 
  -1  10   4   130004.82   129982.52   1646.65 o 
   2  10   4     3076.36     3475.05    324.30 o 
   5  10   4     2201.73     2092.39    257.79 o 
   8  10   4    14726.34    15606.61    276.31 o 
 -21  11   4       77.52      229.90    224.25 o 
 -18  11   4     6395.56     6450.46    249.22 o 
 -15  11   4     8269.08     8053.84    185.83 o 
 -12  11   4    14714.86    14121.88    230.63 o 
  -9  11   4    11194.89    11258.50    318.33 o 
  -6  11   4    14507.19    14708.19    474.49 o 
  -3  11   4     3477.46     2874.62    147.21 o 
   0  11   4     4278.08     3945.14    230.48 o 
   3  11   4    22197.83    21764.58    383.44 o 
   6  11   4     1757.84     2126.77    171.39 o 
   9  11   4     4780.00     4464.97    304.54 o 
 -20  12   4     6617.68     6169.81    248.13 o 
 -17  12   4     1963.30     2006.75    185.77 o 
 -14  12   4      603.70      548.32    180.56 o 
 -11  12   4    88079.77    91580.72    481.09 o 
  -8  12   4     1681.52     1738.81    186.24 o 
  -5  12   4   137966.02   140506.33   2380.21 o 
  -2  12   4    23497.15    23385.38    250.68 o 
   1  12   4    13349.97    13338.01    354.01 o 
   4  12   4     4191.99     4167.40    170.04 o 
   7  12   4     3301.49     3171.50    192.35 o 
  10  12   4     8377.22     7654.93    631.72 o 
 -22  13   4     2907.37     2520.96    319.95 o 
 -19  13   4       46.87      263.19    185.73 o 
 -16  13   4     8440.62     7949.99    202.74 o 
 -13  13   4     9449.61     9534.53    231.37 o 
 -10  13   4    15729.56    15321.31    261.18 o 
  -7  13   4    12299.44    11380.45    241.36 o 
  -4  13   4    13062.88    13352.67    190.16 o 
  -1  13   4     2918.74     2782.02    242.26 o 
   2  13   4     2867.25     3261.51    207.85 o 
   5  13   4     1902.19     1690.69    201.86 o 
   8  13   4     1454.81     1786.58    267.08 o 
 -21  14   4       74.49       31.89    269.13 o 
 -18  14   4     7677.81     7536.68    242.77 o 
 -15  14   4     7423.21     7324.97    206.81 o 
 -12  14   4     2036.52     2020.28    202.56 o 
  -9  14   4    55204.79    56725.45   2478.96 o 
  -6  14   4     6955.97     6946.95    196.27 o 
  -3  14   4    80500.63    81846.03    668.41 o 
   0  14   4        4.34      216.65    171.64 o 
   3  14   4     8715.53     8594.78    199.98 o 
   6  14   4     3335.62     3181.21    201.16 o 
 -20  15   4      244.50      241.96    213.29 o 
 -17  15   4     3111.18     3569.33    206.78 o 
 -14  15   4      790.56      831.49    205.78 o 
 -11  15   4     1205.54     1144.93    205.02 o 
  -8  15   4      323.09      590.73    501.90 o 
  -5  15   4      168.11      280.26    174.33 o 
  -2  15   4     1138.06     1388.36    255.27 o 
   1  15   4        5.26       76.58    213.89 o 
   4  15   4        2.02      -28.95    207.00 o 
 -19  16   4       51.14      167.71    268.31 o 
 -16  16   4      136.64      212.19    196.40 o 
 -13  16   4    15479.24    15093.89    297.13 o 
 -10  16   4     2621.60     2872.54    216.70 o 
  -7  16   4    31279.81    32735.95    939.34 o 
  -4  16   4     4135.47     4327.05    190.05 o 
  -1  16   4    13274.53    12895.93    362.83 o 
   2  16   4      156.57      348.91    237.24 o 
   5  16   4     2631.43     1965.75    240.75 o 
 -18  17   4      268.53      523.12    218.85 o 
 -15  17   4      790.28      625.35    180.23 o 
 -12  17   4        8.48       93.41    218.35 o 
  -9  17   4     2503.72     2690.18    221.01 o 
  -6  17   4     2925.27     2758.57    203.63 o 
  -3  17   4      402.32      512.51    227.13 o 
   0  17   4     1729.05     1696.28    244.13 o 
   3  17   4      553.81      434.36    204.97 o 
 -20  18   4     1356.06     1191.07    246.08 o 
 -17  18   4     3857.05     3935.98    288.22 o 
 -14  18   4      567.33      818.94    197.56 o 
 -11  18   4    26534.55    27941.83    499.67 o 
  -8  18   4     7330.73     6863.29   1195.06 o 
  -5  18   4    13300.30    13234.93    233.15 o 
  -2  18   4      347.53      219.77    186.58 o 
   1  18   4       16.75      115.64    265.02 o 
 -19  19   4     2148.30     1909.75    245.83 o 
 -16  19   4     1283.31     1475.62    218.31 o 
 -13  19   4     1201.30      938.41    208.79 o 
 -10  19   4      140.17      157.79    203.25 o 
  -7  19   4      654.82      640.51    190.38 o 
  -4  19   4     4643.64     4315.11    183.22 o 
  -1  19   4      608.76      784.15    263.39 o 
 -18  20   4       25.05      248.44    240.17 o 
 -15  20   4     3660.26     3507.91    223.82 o 
 -12  20   4      727.49     1010.64    189.37 o 
  -9  20   4    13082.41    13088.02    312.46 o 
  -6  20   4     4225.85     3625.04    193.12 o 
  -3  20   4     5323.40     4906.39    220.05 o 
 -14  21   4      383.68      420.09    205.26 o 
 -11  21   4     2191.18     1800.56    203.33 o 
  -8  21   4        0.34      -19.00    226.74 o 
  -5  21   4     3216.58     2943.32    238.31 o 
 -13  22   4     3630.53     3336.47    293.91 o 
 -10  22   4      890.63     1095.21    220.87 o 
   0   1   5   349890.13   381734.44   4445.71 o 
  -2   2   5    30560.76    32994.63    342.67 o 
   1   2   5     2505.60     1190.44    118.81 o 
  -4   3   5    69466.95    80528.21   1507.34 o 
  -1   3   5    45106.16    40869.59    383.46 o 
   2   3   5     3860.01     2608.78    158.01 o 
  -6   4   5    23129.91    23759.68    684.09 o 
   0   4   5   245890.66   262349.72   3454.40 o 
   3   4   5   113282.16   109791.73   1528.54 o 
  -8   5   5    16999.54    19491.58    444.26 o 
  -5   5   5    23286.22    21783.56    529.96 o 
  -2   5   5    53346.21    60009.96    711.15 o 
   1   5   5     9581.86     9026.29    250.84 o 
   4   5   5    48357.09    51329.35   1299.66 o 
 -10   6   5     1451.50     1496.82    164.24 o 
  -7   6   5   170354.88   168857.28   4862.20 o 
  -4   6   5       32.83      396.75    146.52 o 
  -1   6   5   227498.50   220767.47   1335.28 o 
   2   6   5    15602.43    16798.71    498.64 o 
   5   6   5    35339.05    35357.94   1003.90 o 
 -12   7   5    52119.75    55110.20    614.80 o 
  -9   7   5    49420.46    51616.37    629.46 o 
  -6   7   5    15297.36    14412.32    494.61 o 
  -3   7   5   123765.16   137070.94   1906.56 o 
   0   7   5     1635.67     1519.22    164.27 o 
   3   7   5    20044.44    22211.93    448.52 o 
   6   7   5      370.34      198.20    159.58 o 
 -14   8   5     1759.63     1997.00    157.41 o 
 -11   8   5   123949.94   130838.45   1729.13 o 
  -8   8   5     3122.20     2872.48    172.31 o 
  -5   8   5   291618.47   296567.09    971.31 o 
  -2   8   5      239.90       93.67    168.37 o 
   1   8   5   165399.69   174668.64    928.64 o 
   4   8   5    13233.48    13681.07    406.97 o 
   7   8   5     3074.99     3558.95    208.81 o 
 -16   9   5     1657.86     1703.23    186.77 o 
 -13   9   5     2715.58     2870.98    146.54 o 
 -10   9   5    26424.71    29820.00    289.70 o 
  -7   9   5    10968.40    14007.80    217.06 o 
  -4   9   5    50943.19    56038.24    977.10 o 
  -1   9   5    14887.38    16820.77    229.92 o 
   2   9   5     8442.37     8268.79    257.89 o 
   5   9   5    33734.45    35348.44    673.12 o 
   8   9   5      663.75      583.00    189.62 o 
 -18  10   5    23758.78    24503.02    587.90 o 
 -15  10   5      336.91      488.80    147.67 o 
 -12  10   5     4209.86     4795.24    155.44 o 
  -9  10   5   156180.23   165978.03   2432.41 o 
  -6  10   5    41366.41    45311.26    382.45 o 
  -3  10   5   276071.56   286164.44   1702.25 o 
   0  10   5     3203.20     3168.78    170.49 o 
   3  10   5   131816.63   133131.33   1704.75 o 
   6  10   5    13625.74    14193.13    216.42 o 
   9  10   5     2247.22     2485.08    238.85 o 
 -20  11   5     1400.34     1557.72    253.77 o 
 -17  11   5      196.36      292.94    162.66 o 
 -14  11   5     2371.27     2478.53    169.02 o 
 -11  11   5     1194.70     1003.82    167.95 o 
  -8  11   5     2709.10     2713.41    192.23 o 
  -5  11   5      632.09      811.78    161.28 o 
  -2  11   5       29.10       39.49    172.61 o 
   1  11   5    17428.85    16564.42    630.12 o 
   4  11   5    16451.34    16236.25    332.80 o 
   7  11   5    14950.00    15413.87    258.60 o 
  10  11   5     1459.80     1324.35    231.08 o 
 -22  12   5    12524.81    11610.88    272.16 o 
 -19  12   5     3958.73     3320.41    668.57 o 
 -16  12   5    25095.83    24779.57    325.01 o 
 -13  12   5    70271.00    74446.52   1105.12 o 
 -10  12   5       35.07      170.53    186.10 o 
  -7  12   5   109062.74   108599.17    458.92 o 
  -4  12   5     3657.46     3771.19    193.56 o 
  -1  12   5   118631.55   121128.14   1398.22 o 
   2  12   5     2368.25     2266.70    217.25 o 
   5  12   5    15619.39    15356.60    287.32 o 
   8  12   5    15666.62    16554.54    260.22 o 
 -21  13   5      873.05      954.18    229.99 o 
 -18  13   5     2564.43     2904.95    178.56 o 
 -15  13   5     2640.04     3044.51    189.28 o 
 -12  13   5    20175.86    21166.18    538.94 o 
  -9  13   5     1653.85     1608.23    237.49 o 
  -6  13   5      550.75      525.64    202.63 o 
  -3  13   5    10929.21    12619.19    216.93 o 
   0  13   5    45294.99    44653.13    625.10 o 
   3  13   5     4821.39     5009.62    189.77 o 
   6  13   5      364.43      224.00    197.25 o 
   9  13   5      808.28      751.82    217.74 o 
 -20  14   5     3330.83     3040.00    206.53 o 
 -17  14   5    14654.05    15037.98    362.91 o 
 -14  14   5     2791.11     2931.63    186.01 o 
 -11  14   5    64581.90    65589.13    390.34 o 
  -8  14   5     1157.79     1511.13    222.07 o 
  -5  14   5    75036.30    77789.84    527.27 o 
  -2  14   5     1089.95     1146.82    209.30 o 
   1  14   5    20986.41    21168.35    275.09 o 
   4  14   5     6748.92     7124.32    343.99 o 
   7  14   5     3107.50     2856.35    214.70 o 
 -19  15   5      251.60      284.40    198.07 o 
 -16  15   5     7669.40     7965.37    204.73 o 
 -13  15   5     4561.47     4998.87    219.67 o 
 -10  15   5     1849.09     1950.94    251.62 o 
  -7  15   5       17.70      -53.02    186.31 o 
  -4  15   5      107.70      218.87    154.53 o 
  -1  15   5      514.35      656.54    180.78 o 
   2  15   5     3583.42     3360.91    231.37 o 
   5  15   5      350.32      418.85    222.12 o 
 -21  16   5     3070.86     2411.36    290.19 o 
 -18  16   5     5801.48     6199.29    261.13 o 
 -15  16   5    25240.56    26650.39    451.38 o 
 -12  16   5      140.20      347.90    206.97 o 
  -9  16   5    51752.48    54402.25    427.07 o 
  -6  16   5      338.40      476.22    167.58 o 
  -3  16   5    25912.29    25949.33    262.49 o 
   0  16   5     2597.14     2692.18    198.01 o 
   3  16   5     2167.60     2402.11    223.31 o 
 -20  17   5     1728.78     1710.23    289.52 o 
 -17  17   5     6721.48     6990.72    261.67 o 
 -14  17   5     2317.12     2435.80    179.39 o 
 -11  17   5      750.04      792.81    215.19 o 
  -8  17   5     8852.38     8508.17    225.43 o 
  -5  17   5     1211.41     1490.90    206.87 o 
  -2  17   5      820.39      873.44    196.05 o 
   1  17   5    13304.65    14410.29    247.61 o 
 -19  18   5    16159.11    15960.78    314.41 o 
 -16  18   5      400.02      662.76    209.25 o 
 -13  18   5    42999.05    42016.79    318.50 o 
 -10  18   5       78.79      400.65    225.98 o 
  -7  18   5    55284.51    54895.17   1155.35 o 
  -4  18   5      376.09      464.60    191.22 o 
  -1  18   5    11165.99    11161.54    416.54 o 
   2  18   5    20503.88    18596.83    853.37 o 
 -18  19   5     2791.56     3267.21    278.62 o 
 -15  19   5     2635.92     3229.59    180.51 o 
 -12  19   5     1721.21     1949.03    168.31 o 
  -9  19   5     2032.03     2425.03    207.98 o 
  -6  19   5     3360.62     3175.96    179.81 o 
  -3  19   5     2586.27     2413.91    225.19 o 
   0  19   5       49.16      421.89    271.89 o 
 -17  20   5    14672.54    13461.35    508.88 o 
 -14  20   5     1484.71     1366.80    197.29 o 
 -11  20   5    10797.30    10717.58    481.11 o 
  -8  20   5     3722.10     3591.33    222.19 o 
  -5  20   5     9394.34     7953.37    389.39 o 
  -2  20   5     1008.90      945.07    198.70 o 
 -16  21   5     6169.55     5404.57    205.54 o 
 -13  21   5     2307.70     2149.39    192.77 o 
 -10  21   5     3117.89     3073.46    215.03 o 
  -7  21   5       61.84      321.70    222.48 o 
 -12  22   5       25.87      144.08    243.29 o 
  -9  22   5      999.33      805.14    249.91 o 
   1   1   6    12010.62     6237.26    141.47 o 
  -1   2   6    89491.65    91504.81    686.07 o 
   2   2   6   414966.22   458195.28  12168.18 o 
  -3   3   6       78.68     1185.62    406.38 o 
   0   3   6    29052.37    24058.22    426.63 o 
   3   3   6    29219.89    30421.61    892.29 o 
  -5   4   6    15246.19    16031.65    316.82 o 
   1   4   6    20111.88    18684.88    277.53 o 
   4   4   6   147749.31   150366.53   2331.08 o 
  -7   5   6     2753.26     3973.35    155.03 o 
  -4   5   6    73420.25    80802.20   1622.23 o 
  -1   5   6    19146.13    20949.99    202.25 o 
   2   5   6      571.28      704.99    152.27 o 
   5   5   6       87.87       86.59    174.91 o 
  -9   6   6    26031.63    27320.30    253.29 o 
  -6   6   6   354184.94   364539.97   8000.07 o 
  -3   6   6   287913.91   315163.41   3201.41 o 
   0   6   6   200332.41   199488.02   3190.01 o 
   3   6   6     4090.55     4145.83    193.69 o 
   6   6   6    37878.82    40299.45    772.63 o 
 -11   7   6    43423.46    46082.24    516.38 o 
  -8   7   6       30.66      151.24    158.16 o 
  -5   7   6   272560.88   293265.28   6296.38 o 
  -2   7   6    32140.57    27991.51    301.43 o 
   1   7   6     7703.60     7288.71    211.65 o 
   4   7   6    29087.17    29028.16    771.15 o 
   7   7   6    23234.83    24092.37    373.55 o 
 -13   8   6   124988.87   131656.31   1310.51 o 
 -10   8   6   153601.50   161661.63   1248.76 o 
  -7   8   6    11609.16    11170.27    318.45 o 
  -4   8   6   702192.13   764567.63   2622.08 o 
  -1   8   6     9490.45     9263.71    198.52 o 
   2   8   6   115468.05   118208.12    496.85 o 
   5   8   6    11571.49    11272.01    374.60 o 
   8   8   6      224.10      694.67    175.04 o 
 -15   9   6     1897.27     2079.01    162.57 o 
 -12   9   6    13218.13    12775.21    221.91 o 
  -9   9   6   115171.69   116298.84   1439.01 o 
  -6   9   6    13618.11    18904.17    282.32 o 
  -3   9   6    48247.21    45804.15    387.14 o 
   0   9   6   102749.52   101247.20   1805.64 o 
   3   9   6    53470.55    56995.54   1353.60 o 
   6   9   6    25951.05    27610.01    266.81 o 
   9   9   6    16014.69    16775.73    375.46 o 
 -17  10   6    15069.61    16281.87    231.26 o 
 -14  10   6       98.38      346.96    165.92 o 
 -11  10   6    13974.81    15008.29    183.55 o 
  -8  10   6   119943.71   118032.97    863.75 o 
  -5  10   6    42326.54    48709.01    375.19 o 
  -2  10   6   144777.41   153331.48    724.00 o 
   1  10   6    19120.89    19208.51    322.62 o 
   4  10   6      343.80      848.53    169.38 o 
   7  10   6     9717.13    10068.36    196.91 o 
  10  10   6     1202.80     1341.22    250.41 o 
 -19  11   6    15641.94    16525.47    248.52 o 
 -16  11   6      410.58      483.08    167.54 o 
 -13  11   6    21520.80    20955.88    270.66 o 
 -10  11   6      292.78      363.60    171.24 o 
  -7  11   6    30472.54    27679.71    247.75 o 
  -4  11   6    40813.73    39767.00    558.05 o 
  -1  11   6    45153.19    46026.32    303.91 o 
   2  11   6     9510.93     9901.32    213.57 o 
   5  11   6     3160.69     3379.61    208.58 o 
   8  11   6    27709.83    29140.59    297.85 o 
  11  11   6     2935.35     2521.37    286.28 o 
 -21  12   6     5675.89     5615.56    283.51 o 
 -18  12   6     2462.51     2792.09    180.68 o 
 -15  12   6     5343.19     5500.82    174.91 o 
 -12  12   6    67662.79    72737.20   1150.90 o 
  -9  12   6     1079.18     1030.14    184.27 o 
  -6  12   6    30231.45    29309.24    503.17 o 
  -3  12   6     3793.19     3972.33    181.53 o 
   0  12   6      174.88      568.87    146.77 o 
   3  12   6      214.69      538.87    231.21 o 
   6  12   6     7658.69     8179.11    212.60 o 
   9  12   6    10320.34    10115.53    540.85 o 
 -20  13   6      569.92      494.32    267.12 o 
 -17  13   6    27252.33    27707.73    608.68 o 
 -14  13   6       93.46      256.75    175.43 o 
 -11  13   6    79286.25    79623.41    636.60 o 
  -8  13   6    14969.43    14080.03    204.89 o 
  -5  13   6    29821.87    30710.01    285.93 o 
  -2  13   6   115686.70   120118.48   1038.24 o 
   1  13   6     1724.34     1947.48    264.44 o 
   4  13   6    49919.59    51340.32    767.50 o 
   7  13   6     5340.54     5719.32    204.48 o 
 -19  14   6     3849.17     3514.49    205.29 o 
 -16  14   6     3720.63     4153.36    184.07 o 
 -13  14   6    11814.76    12356.06    294.80 o 
 -10  14   6    20948.35    21815.22    298.93 o 
  -7  14   6        9.89       59.26    234.36 o 
  -4  14   6    42098.50    45521.56    557.83 o 
  -1  14   6       53.21      180.96    193.61 o 
   2  14   6     3571.17     3601.78    219.91 o 
   5  14   6     5564.80     5479.94    197.74 o 
 -21  15   6    13310.63    10568.02    716.49 o 
 -18  15   6     2876.59     2565.70    190.84 o 
 -15  15   6    36266.45    38580.34    960.21 o 
 -12  15   6      649.07      885.34    243.25 o 
  -9  15   6    44388.60    45209.71    510.37 o 
  -6  15   6    26999.53    28371.86    449.11 o 
  -3  15   6    18425.87    19397.87    299.80 o 
   0  15   6    53698.74    55194.79    829.18 o 
   3  15   6       36.66       51.01    197.58 o 
   6  15   6    20355.73    18411.62    466.47 o 
 -20  16   6     8270.94     7470.36    568.94 o 
 -17  16   6     2117.62     2375.44    242.07 o 
 -14  16   6     4163.74     4674.20    224.40 o 
 -11  16   6       44.95      153.23    178.81 o 
  -8  16   6     8764.80     9365.00    274.48 o 
  -5  16   6     2522.39     2251.82    197.98 o 
  -2  16   6     1109.88     1491.39    214.46 o 
   1  16   6      997.55     1094.53    201.82 o 
   4  16   6       25.63      167.53    225.97 o 
 -19  17   6    21390.00    21223.47   1040.11 o 
 -16  17   6      319.19      592.41    181.42 o 
 -13  17   6    54159.78    55829.84    508.64 o 
 -10  17   6     5183.00     5622.92    233.41 o 
  -7  17   6    11995.46    12895.74    544.03 o 
  -4  17   6    38225.89    40379.36    647.44 o 
  -1  17   6     2408.75     2420.63    203.01 o 
   2  17   6    23063.65    21533.30    595.06 o 
 -18  18   6       50.15      210.58    264.31 o 
 -15  18   6     2534.62     2932.36    209.01 o 
 -12  18   6    11483.23    11433.18    245.08 o 
  -9  18   6     1059.64      793.29    226.48 o 
  -6  18   6     3684.52     4404.90    200.07 o 
  -3  18   6      136.04       33.09    220.26 o 
   0  18   6     7761.19     7369.08    271.59 o 
 -17  19   6    22696.09    21006.34    310.68 o 
 -14  19   6    10757.89    10835.16    377.27 o 
 -11  19   6    13364.69    13716.86    295.07 o 
  -8  19   6    46402.99    44710.81   3361.59 o 
  -5  19   6       89.32      243.64    187.67 o 
  -2  19   6    35032.13    35556.40   1304.40 o 
 -16  20   6      371.10      392.59    227.38 o 
 -13  20   6      463.35      621.67    194.40 o 
 -10  20   6     1035.33     1221.62    217.73 o 
  -7  20   6      428.08      191.29    207.33 o 
  -4  20   6     1259.98     1476.94    218.22 o 
 -15  21   6    12617.63    12076.35    433.48 o 
 -12  21   6      176.78      275.69    202.47 o 
  -9  21   6     4325.10     3853.94    193.70 o 
  -6  21   6    19218.71    16226.27   1235.20 o 
 -11  22   6      391.72      558.07    211.98 o 
  -1   1   7    87611.62    75659.49    643.90 o 
  -3   2   7    44729.21    34701.27    430.62 o 
   0   2   7   100267.02   105930.77   1118.72 o 
  -5   3   7     4616.64     4524.61    130.71 o 
  -2   3   7    49139.73    41490.93    507.97 o 
   1   3   7    14659.88     8547.37    132.92 o 
  -7   4   7     1417.44     1411.11    159.20 o 
  -4   4   7   567044.56   611036.81  14486.95 o 
  -1   4   7   246949.56   246541.63   3290.04 o 
   2   4   7    53473.61    53941.14   1126.84 o 
  -9   5   7     5420.83     6526.30    210.65 o 
  -6   5   7   194793.34   201787.78   4692.58 o 
  -3   5   7    12514.12    10751.51    156.88 o 
   0   5   7    40092.75    38296.68    327.84 o 
   3   5   7   140735.50   140779.69   1641.40 o 
 -11   6   7     3939.61     4341.43    167.13 o 
  -8   6   7    62695.70    63195.06    980.77 o 
  -5   6   7    44735.35    46442.77    696.93 o 
  -2   6   7   108760.22   107238.40    511.10 o 
   1   6   7     3130.10     2959.96    172.29 o 
   4   6   7    55086.38    59121.88   1349.99 o 
 -13   7   7     5479.48     6130.36    173.08 o 
 -10   7   7   125268.64   126117.70   1942.47 o 
  -7   7   7       30.48      185.72    127.82 o 
  -4   7   7    23064.28    23844.20    267.55 o 
  -1   7   7    35504.61    33699.93    315.12 o 
   2   7   7     3084.76     2723.61    153.59 o 
   5   7   7    84738.98    85843.91   1040.58 o 
 -15   8   7      542.08      627.73    155.92 o 
 -12   8   7     1068.04     1464.64    149.30 o 
  -9   8   7     4025.49     4252.15    152.86 o 
  -6   8   7    74554.59    73306.30    934.66 o 
  -3   8   7     1696.58     2380.90    191.28 o 
   0   8   7    21663.58    21122.11    225.15 o 
   3   8   7     2185.23     2482.51    219.67 o 
   6   8   7     6303.03     6814.12    176.40 o 
 -17   9   7     5060.66     5542.80    201.98 o 
 -14   9   7    75433.00    79274.38   1446.52 o 
 -11   9   7    11224.17    12408.48    202.43 o 
  -8   9   7    53411.18    53875.26   1026.30 o 
  -5   9   7      657.02      564.83    190.57 o 
  -2   9   7      339.22      289.18    171.72 o 
   1   9   7    94350.14    96894.59   1833.52 o 
   4   9   7    38003.14    39433.22    406.98 o 
   7   9   7    51541.65    52908.90    388.53 o 
 -19  10   7     2908.99     3226.63    210.62 o 
 -16  10   7     6938.80     7207.66    179.99 o 
 -13  10   7     1219.62     1279.59    153.48 o 
 -10  10   7     6092.62     6172.22    199.06 o 
  -7  10   7       91.28      186.44    166.95 o 
  -4  10   7    21209.37    20011.78    271.70 o 
  -1  10   7     1136.87     1289.17    151.45 o 
   2  10   7    15432.46    16425.47    385.84 o 
   5  10   7     1650.98     1890.97    201.23 o 
   8  10   7       59.55      181.94    197.93 o 
 -21  11   7       30.14      180.17    224.20 o 
 -18  11   7    12092.31    12126.27    260.14 o 
 -15  11   7    18468.71    18959.63    239.27 o 
 -12  11   7    38304.30    38756.33    718.20 o 
  -9  11   7     7397.14     7062.19    251.08 o 
  -6  11   7     6415.03     6351.92    184.02 o 
  -3  11   7    21984.38    23224.87    426.85 o 
   0  11   7     2814.68     2554.88    187.96 o 
   3  11   7    18636.13    18732.72    298.63 o 
   6  11   7     4455.14     4633.20    223.80 o 
   9  11   7     5229.88     4824.23    230.12 o 
 -20  12   7      438.27      532.38    216.99 o 
 -17  12   7      202.72      230.34    156.42 o 
 -14  12   7     2937.42     2977.16    179.80 o 
 -11  12   7    18100.70    19039.15    258.79 o 
  -8  12   7      809.18      934.66    161.30 o 
  -5  12   7     4100.29     4313.67    168.00 o 
  -2  12   7     1325.15     1624.13    181.53 o 
   1  12   7        9.40      -83.03    167.89 o 
   4  12   7      752.12      762.03    160.02 o 
   7  12   7     3091.31     3066.02    239.62 o 
  10  12   7        1.68      -18.81    281.36 o 
 -22  13   7     2187.16     1810.77    301.79 o 
 -19  13   7     7722.47     7479.17    233.35 o 
 -16  13   7    20671.05    21443.62    531.30 o 
 -13  13   7    33071.40    33829.91    379.06 o 
 -10  13   7    12756.12    12628.33    240.72 o 
  -7  13   7      479.97      650.33    186.43 o 
  -4  13   7     2571.85     2585.66    206.83 o 
  -1  13   7    50183.56    50122.49    280.51 o 
   2  13   7     7574.97     8183.13    194.27 o 
   5  13   7    12164.07    11988.55    225.13 o 
   8  13   7     3186.94     3296.28    237.68 o 
 -21  14   7       50.15      284.75    267.75 o 
 -18  14   7     1409.89     1561.31    184.06 o 
 -15  14   7     1150.47     1280.23    192.51 o 
 -12  14   7      920.35     1012.40    152.63 o 
  -9  14   7     3819.96     4039.62    249.33 o 
  -6  14   7      888.71      753.04    198.07 o 
  -3  14   7     6703.77     6624.63    223.89 o 
   0  14   7     1195.65     1330.79    161.00 o 
   3  14   7     5240.21     5532.02    278.87 o 
   6  14   7      135.40       90.32    213.68 o 
 -20  15   7    13942.79    12040.73    775.74 o 
 -17  15   7     7799.98     8012.03    243.44 o 
 -14  15   7    11079.19    11092.08    210.40 o 
 -11  15   7     7075.70     7885.55    305.14 o 
  -8  15   7      462.24      545.60    216.82 o 
  -5  15   7     6083.34     5650.83    209.17 o 
  -2  15   7     3778.66     4264.03    208.64 o 
   1  15   7     7311.50     7763.50    237.27 o 
   4  15   7     2488.61     2487.12    245.27 o 
 -19  16   7     1897.02     1734.34    271.15 o 
 -16  16   7     1961.94     2113.39    210.14 o 
 -13  16   7     3165.18     2883.15    187.37 o 
 -10  16   7     4146.39     3561.15    216.07 o 
  -7  16   7      225.04      273.29    169.58 o 
  -4  16   7     1721.19     1811.46    169.82 o 
  -1  16   7     1620.02     1714.50    194.39 o 
   2  16   7     1262.73     1416.48    238.45 o 
   5  16   7     7755.64     6394.62    259.56 o 
 -18  17   7     3612.08     3108.41    227.36 o 
 -15  17   7     6963.65     6941.23    398.15 o 
 -12  17   7    10558.07    10332.04    352.94 o 
  -9  17   7      958.11     1181.67    181.47 o 
  -6  17   7     4667.58     4569.26    185.05 o 
  -3  17   7    11854.76    11735.30    262.33 o 
   0  17   7     5558.64     5949.39    250.81 o 
   3  17   7       25.71      180.67    203.77 o 
 -20  18   7       19.78       85.37    240.30 o 
 -17  18   7     4905.49     5035.33    261.60 o 
 -14  18   7    13338.30    12806.66    273.22 o 
 -11  18   7     1876.58     2076.52    226.81 o 
  -8  18   7     9116.17     9244.77    270.32 o 
  -5  18   7        5.99      -40.66    157.03 o 
  -2  18   7     1624.11     1713.40    188.38 o 
   1  18   7     1294.58     1344.86    264.48 o 
 -19  19   7    12210.84    10854.27    427.04 o 
 -16  19   7     5074.89     4433.20    262.44 o 
 -13  19   7     6788.87     7469.50    252.94 o 
 -10  19   7      359.19      512.07    180.73 o 
  -7  19   7      305.95      479.24    170.11 o 
  -4  19   7     8769.65     8604.44    307.03 o 
  -1  19   7     1644.71     1347.92    235.08 o 
 -18  20   7       10.94      233.74    247.02 o 
 -15  20   7       26.71      -75.85    199.75 o 
 -12  20   7     6112.84     6396.75    238.23 o 
  -9  20   7      165.75      144.87    192.77 o 
  -6  20   7     3369.22     2864.33    193.45 o 
  -3  20   7     3677.81     3801.21    282.92 o 
 -14  21   7      412.10      212.10    230.27 o 
 -11  21   7     3498.13     3321.98    191.98 o 
  -8  21   7      559.09      854.01    234.78 o 
  -5  21   7     1550.82     1738.34    229.18 o 
 -13  22   7      247.88      166.85    287.21 o 
 -10  22   7     7569.49     6543.58    212.61 o 
   0   1   8    91246.65    77572.13    707.92 o 
  -2   2   8    34573.61    37563.70    491.35 o 
   1   2   8    10001.80     5975.60    135.82 o 
  -4   3   8   117221.00   103467.48   1086.75 o 
  -1   3   8    63353.49    53483.87    683.82 o 
   2   3   8      106.98      131.44    108.58 o 
  -6   4   8    63910.59    59867.45   1188.88 o 
  -3   4   8    25711.35    26035.53    400.92 o 
   0   4   8    76840.03    78078.07   1345.76 o 
   3   4   8        5.18      138.70    140.02 o 
  -8   5   8   137653.73   137919.67   3350.22 o 
  -5   5   8    24772.99    25386.12    395.02 o 
  -2   5   8    33369.61    28406.13    264.75 o 
   1   5   8   159154.91   154631.31   2035.76 o 
   4   5   8     7990.36     7556.32    162.60 o 
 -10   6   8    11288.33    11876.76    188.23 o 
  -7   6   8     5656.67     5574.83    164.95 o 
  -4   6   8    10070.60     8772.68    162.84 o 
  -1   6   8    12383.02    12654.04    179.72 o 
   2   6   8    36238.17    35671.06    550.68 o 
   5   6   8     8057.23     8695.55    282.00 o 
 -12   7   8   165012.69   167315.84   1830.42 o 
  -9   7   8      765.38      738.31    115.99 o 
  -6   7   8   105690.26    98335.65   1079.15 o 
  -3   7   8    77562.13    76603.95    416.05 o 
   0   7   8     4678.24     4899.31    145.23 o 
   3   7   8   180822.16   190350.33   3521.87 o 
   6   7   8     1951.28     2295.84    228.88 o 
 -14   8   8    10028.82    10246.56    207.87 o 
 -11   8   8     4769.80     4952.88    158.12 o 
  -8   8   8    21333.29    20403.68    342.87 o 
  -5   8   8     9658.70     7963.94    196.80 o 
  -2   8   8    43018.67    42817.70    309.62 o 
   1   8   8    15031.71    14506.84    199.91 o 
   4   8   8     6487.36     6917.61    208.08 o 
   7   8   8     4271.78     4870.27    214.01 o 
 -16   9   8    50478.46    50680.11    853.60 o 
 -13   9   8     6560.15     6700.84    176.85 o 
 -10   9   8   105964.70   107932.58   1276.51 o 
  -7   9   8      201.54      389.51    140.68 o 
  -4   9   8    22200.35    21791.71    274.84 o 
  -1   9   8    60208.50    59306.53    464.78 o 
   2   9   8      898.13      928.39    363.29 o 
   5   9   8    90535.09    91434.60   1721.15 o 
   8   9   8     4120.29     4260.04    179.49 o 
 -18  10   8     2738.87     3496.14    232.39 o 
 -15  10   8     2970.21     3409.98    163.63 o 
 -12  10   8     2245.94     2449.81    152.78 o 
  -9  10   8     5359.33     4941.11    151.52 o 
  -6  10   8     8734.68     9970.35    246.89 o 
  -3  10   8     5193.39     4841.07    195.19 o 
   0  10   8       22.73      158.50    135.18 o 
   3  10   8      104.16       93.60    263.11 o 
   6  10   8     5225.97     5456.02    252.84 o 
   9  10   8      188.19      194.17    204.37 o 
 -20  11   8     8798.96     8876.21    274.50 o 
 -17  11   8     1107.26     1277.08    191.97 o 
 -14  11   8    57367.86    59070.96    489.48 o 
 -11  11   8     2074.85     2014.83    143.97 o 
  -8  11   8    38285.01    36664.75    315.15 o 
  -5  11   8    12968.02    13203.62    219.63 o 
  -2  11   8       85.34      121.30    130.04 o 
   1  11   8    85611.59    86558.19   1508.93 o 
   4  11   8     8469.56     8388.84    213.56 o 
   7  11   8    23331.65    24575.14    249.25 o 
  10  11   8      368.42      224.00    227.27 o 
 -22  12   8      815.92      532.15    286.78 o 
 -19  12   8      904.12      841.27    241.73 o 
 -16  12   8      139.46      291.56    176.79 o 
 -13  12   8      999.05     1287.94    185.87 o 
 -10  12   8      981.12     1703.19    473.21 o 
  -7  12   8    11041.92    11139.91    232.39 o 
  -4  12   8     1818.76     1738.95    144.51 o 
  -1  12   8     9442.53     8980.99    193.76 o 
   2  12   8      503.20      616.04    162.28 o 
   5  12   8      264.89      249.14    185.73 o 
   8  12   8     2089.13     2083.57    248.03 o 
 -21  13   8      157.31      228.66    230.26 o 
 -18  13   8    16717.43    16610.76    367.61 o 
 -15  13   8     6834.58     7152.48    198.59 o 
 -12  13   8    51918.28    53229.88    499.39 o 
  -9  13   8       17.27      273.63    159.83 o 
  -6  13   8     2525.96     2488.85    160.52 o 
  -3  13   8    26473.00    27263.73    247.38 o 
   0  13   8     2612.38     2959.14    201.01 o 
   3  13   8    17498.69    16937.32    232.78 o 
   6  13   8     2867.01     2992.71    211.99 o 
 -20  14   8     1990.37     1712.71    239.21 o 
 -17  14   8      104.11       68.10    191.78 o 
 -14  14   8       47.05      267.65    187.11 o 
 -11  14   8     1288.09     1410.59    195.31 o 
  -8  14   8     2630.80     2410.30    218.13 o 
  -5  14   8     5082.48     5182.13    220.03 o 
  -2  14   8     3653.05     3455.38    166.65 o 
   1  14   8       12.05       84.46    167.87 o 
   4  14   8     1074.54      976.94    271.49 o 
   7  14   8     1763.87     1474.18    203.83 o 
 -19  15   8     4401.12     4001.29    227.83 o 
 -16  15   8    16603.86    17162.59    259.01 o 
 -13  15   8     1883.51     1889.70    151.53 o 
 -10  15   8     9404.33     9187.52    369.71 o 
  -7  15   8      318.75      364.31    216.05 o 
  -4  15   8       27.19       41.47    150.55 o 
  -1  15   8     9060.53     8817.93    219.57 o 
   2  15   8     2891.74     3090.11    236.40 o 
   5  15   8     5481.80     4854.85    206.99 o 
 -21  16   8      511.66      433.82    275.61 o 
 -18  16   8       12.99       77.09    248.53 o 
 -15  16   8        8.26     -126.26    188.11 o 
 -12  16   8     2007.69     1920.98    210.38 o 
  -9  16   8     1933.45     2314.02    208.38 o 
  -6  16   8    10210.66     9967.36    196.14 o 
  -3  16   8      103.70      295.76    188.61 o 
   0  16   8     3736.71     3609.58    204.16 o 
   3  16   8      606.12      852.97    216.44 o 
 -20  17   8     4260.38     3772.45    297.52 o 
 -17  17   8     7395.24     7910.93    264.67 o 
 -14  17   8     8812.50     8232.78    228.71 o 
 -11  17   8     2701.22     2758.54    173.05 o 
  -8  17   8      648.40      517.20    174.93 o 
  -5  17   8     1577.66     1677.83    158.03 o 
  -2  17   8     4438.79     4562.70    183.16 o 
   1  17   8     5086.55     4822.32    205.87 o 
 -19  18   8     3264.57     3223.21    282.67 o 
 -16  18   8      717.05      926.86    215.61 o 
 -13  18   8       73.73      229.19    208.44 o 
 -10  18   8    12759.96    13230.94    437.85 o 
  -7  18   8     2390.93     2348.84    187.23 o 
  -4  18   8     9660.94     9917.46    212.86 o 
  -1  18   8      143.80      230.03    216.32 o 
   2  18   8      436.55      479.45    214.42 o 
 -18  19   8     2732.38     2621.99    279.09 o 
 -15  19   8     2263.11     2550.92    248.93 o 
 -12  19   8       20.00      126.66    232.75 o 
  -9  19   8        0.47       43.18    166.19 o 
  -6  19   8      744.13      896.00    172.65 o 
  -3  19   8      141.06      -52.98    259.92 o 
   0  19   8      699.00      850.36    211.30 o 
 -17  20   8      562.18      778.89    238.33 o 
 -14  20   8     4982.86     4740.48    287.40 o 
 -11  20   8      454.54      435.79    177.52 o 
  -8  20   8    11330.35    10996.21    196.86 o 
  -5  20   8      849.80      586.97    224.80 o 
  -2  20   8     1979.28     2186.27    283.97 o 
 -16  21   8      103.20       48.30    218.29 o 
 -13  21   8     1732.07     1611.13    204.25 o 
 -10  21   8      341.35      334.86    182.11 o 
  -7  21   8       60.75      411.31    221.05 o 
 -12  22   8     5585.54     5269.58    230.79 o 
  -9  22   8     1099.05      886.75    277.59 o 
   0   0   9     3786.81     3105.29    278.00 o 
   1   1   9    66975.40    54175.09    845.97 o 
  -1   2   9    15638.29    13650.71    170.89 o 
   2   2   9     4943.07     4289.41    109.24 o 
  -3   3   9       67.49      182.33    111.21 o 
   0   3   9    10402.79     7731.54    128.44 o 
   3   3   9   119766.54   120011.32   1808.01 o 
  -5   4   9    32470.90    29406.96    522.85 o 
  -2   4   9    40478.93    40059.77    265.09 o 
   1   4   9    21578.79    20394.69    282.43 o 
   4   4   9    15084.65    13583.57    283.78 o 
  -7   5   9        2.55       87.05    114.62 o 
  -4   5   9   142340.81   135896.72   2402.11 o 
  -1   5   9   181839.03   169721.58   1867.50 o 
   2   5   9      516.80      769.39    133.75 o 
   5   5   9   188696.58   194514.61   2951.50 o 
  -9   6   9    10692.46    10018.08    288.48 o 
  -6   6   9     6538.23     7277.75    151.00 o 
  -3   6   9      299.81      648.53    114.70 o 
   0   6   9       35.36      143.91    116.52 o 
   3   6   9    41821.35    41767.30   1125.17 o 
   6   6   9     3238.68     3445.56    204.01 o 
 -11   7   9       20.52       77.55    165.33 o 
  -8   7   9    87678.00    82943.39   1671.54 o 
  -5   7   9    74395.12    74493.29    632.60 o 
  -2   7   9     9268.76     7500.35    153.64 o 
   1   7   9   115509.55   115915.12   1610.42 o 
   4   7   9     3902.73     4095.40    211.43 o 
   7   7   9   143480.00   153466.86   1409.96 o 
 -13   8   9      393.00      789.06    156.77 o 
 -10   8   9      813.48      919.78    157.86 o 
  -7   8   9    47781.62    48594.97    677.00 o 
  -4   8   9    34583.38    36133.65    232.54 o 
  -1   8   9    28593.19    28725.87    353.27 o 
   2   8   9      253.96      371.85    174.44 o 
   5   8   9      550.35      836.69    242.75 o 
   8   8   9    12176.72    12567.84    215.80 o 
 -15   9   9      245.52      453.97    151.51 o 
 -12   9   9   126294.66   128999.45   1609.06 o 
  -9   9   9     2159.48     2482.40    152.26 o 
  -6   9   9    64306.90    58637.04    544.82 o 
  -3   9   9    20424.87    18991.98    210.20 o 
   0   9   9     2582.69     2649.22    151.55 o 
   3   9   9   148107.42   147988.06    621.83 o 
   6   9   9       24.00      140.64    201.06 o 
   9   9   9    32229.78    31783.18    371.97 o 
 -17  10   9       36.89       56.85    228.58 o 
 -14  10   9     2351.45     2684.33    178.31 o 
 -11  10   9    17550.54    17873.65    230.83 o 
  -8  10   9     1775.72     1901.97    154.03 o 
  -5  10   9    68573.98    70251.16    338.56 o 
  -2  10   9     4881.42     4981.68    170.36 o 
   1  10   9    15359.79    15575.66    303.39 o 
   4  10   9     4512.16     4383.96    179.60 o 
   7  10   9      757.64      890.73    215.28 o 
  10  10   9     3817.30     3330.82    231.73 o 
 -19  11   9      120.51      287.81    236.90 o 
 -16  11   9    28001.61    28364.60    379.47 o 
 -13  11   9      294.17      553.59    159.32 o 
 -10  11   9    82725.21    82493.24    912.23 o 
  -7  11   9    16956.71    17139.95    215.20 o 
  -4  11   9    40422.63    40234.89    377.80 o 
  -1  11   9    72179.62    72058.41   1243.10 o 
   2  11   9      141.27      580.90    183.50 o 
   5  11   9    40431.71    40286.45    554.27 o 
   8  11   9      968.91     1166.16    204.73 o 
  11  11   9     6552.80     5915.98    295.61 o 
 -21  12   9     1530.72     1535.43    271.20 o 
 -18  12   9     6559.19     6856.65    251.39 o 
 -15  12   9      525.68      558.42    154.90 o 
 -12  12   9     2564.74     2891.46    184.85 o 
  -9  12   9    18806.10    18441.91    287.02 o 
  -6  12   9     9911.79     9051.25    166.47 o 
  -3  12   9    27458.99    26768.87    258.37 o 
   0  12   9     7330.27     7541.24    273.54 o 
   3  12   9      506.85      707.73    197.29 o 
   6  12   9     3093.52     3264.59    226.34 o 
   9  12   9      725.71      854.10    224.99 o 
 -20  13   9     7653.79     7307.95    377.35 o 
 -17  13   9      214.48      370.08    183.33 o 
 -14  13   9    28593.70    28744.05    469.14 o 
 -11  13   9     5981.61     6298.47    191.79 o 
  -8  13   9    13156.74    13318.07    275.99 o 
  -5  13   9    24302.91    24190.39    357.79 o 
  -2  13   9     9216.20     9711.96    225.92 o 
   1  13   9    34363.32    34309.95    714.58 o 
   4  13   9      269.36      304.25    164.35 o 
   7  13   9    14222.22    12744.03    348.41 o 
 -19  14   9      791.42      842.30    210.07 o 
 -16  14   9        7.54       68.41    188.29 o 
 -13  14   9      681.36      912.25    185.53 o 
 -10  14   9     6030.20     6016.81    157.60 o 
  -7  14   9    22680.27    23002.11    320.96 o 
  -4  14   9    15871.36    15556.18    359.23 o 
  -1  14   9     5914.42     5910.68    224.45 o 
   2  14   9      286.71      575.11    166.26 o 
   5  14   9     2518.26     2582.57    217.74 o 
 -21  15   9       27.81       86.22    283.59 o 
 -18  15   9    17330.64    16790.86    254.77 o 
 -15  15   9       62.19      183.23    189.90 o 
 -12  15   9     9863.28     9840.69    345.44 o 
  -9  15   9      969.14      827.57    161.82 o 
  -6  15   9     3198.78     3043.63    191.47 o 
  -3  15   9    18386.28    18290.38    282.09 o 
   0  15   9     1081.25     1441.80    188.37 o 
   3  15   9     7433.14     6721.97    216.88 o 
   6  15   9        5.31      -52.78    267.87 o 
 -20  16   9      200.54      271.21    247.11 o 
 -17  16   9       48.75      259.66    205.28 o 
 -14  16   9     5512.76     5600.96    204.95 o 
 -11  16   9     3018.32     3414.53    216.18 o 
  -8  16   9    14189.45    14301.49    228.25 o 
  -5  16   9    12946.26    13144.12    194.88 o 
  -2  16   9     7165.53     7752.58    243.51 o 
   1  16   9     1056.28     1260.15    202.03 o 
   4  16   9      224.16      281.21    258.65 o 
 -19  17   9      683.08      746.15    223.38 o 
 -16  17   9     7606.38     7636.57    416.28 o 
 -13  17   9      422.20      449.06    192.00 o 
 -10  17   9     6828.91     6539.36    185.94 o 
  -7  17   9     1169.29     1169.49    177.73 o 
  -4  17   9     2704.05     3043.57    176.40 o 
  -1  17   9     4052.11     4131.12    242.92 o 
   2  17   9        5.06       22.68    198.15 o 
 -18  18   9      142.94      206.39    227.98 o 
 -15  18   9       75.73      197.32    209.27 o 
 -12  18   9    12364.87    12311.70    382.54 o 
  -9  18   9     6395.49     7165.86    304.64 o 
  -6  18   9    17997.56    18070.28    410.00 o 
  -3  18   9     4945.49     4618.98    218.40 o 
   0  18   9     2960.53     2627.04    214.21 o 
 -17  19   9        6.08      125.74    229.86 o 
 -14  19   9     1356.71     1277.73    243.31 o 
 -11  19   9      463.26      517.58    203.08 o 
  -8  19   9      875.56      722.11    189.81 o 
  -5  19   9      330.04      399.37    189.14 o 
  -2  19   9      835.12      822.41    266.61 o 
 -16  20   9     2475.16     2244.65    230.32 o 
 -13  20   9     1475.90     1714.72    222.47 o 
 -10  20   9     6498.70     7071.76    315.04 o 
  -7  20   9     2571.16     2653.27    204.36 o 
  -4  20   9     5023.36     4861.21    292.05 o 
 -15  21   9      155.00      306.19    193.85 o 
 -12  21   9        2.98      422.60    229.65 o 
  -9  21   9      277.42      114.15    205.31 o 
  -6  21   9      194.47       68.59    214.07 o 
 -11  22   9     1820.25     1275.12    201.22 o 
  -1   1  10        6.64      257.38    116.00 o 
  -3   2  10   105721.38   107733.86   1630.61 o 
   0   2  10    33092.65    29987.67    343.92 o 
  -5   3  10    12961.90    11626.28    148.32 o 
  -2   3  10    31375.12    30371.55    212.52 o 
   1   3  10    22466.64    22051.64    337.63 o 
  -7   4  10    94017.65    89566.59   1687.65 o 
  -4   4  10   165060.52   173178.09   2285.19 o 
  -1   4  10   428554.38   439840.91   4968.24 o 
   2   4  10     7142.10     8669.11    208.36 o 
  -9   5  10    50622.78    52035.37   1262.17 o 
  -6   5  10    47626.78    45493.65    817.04 o 
  -3   5  10    67702.71    65848.23   1043.47 o 
   0   5  10     1736.38     2217.09    137.82 o 
   3   5  10    42154.20    43422.11    876.98 o 
 -11   6  10    45428.38    48482.11    777.81 o 
  -8   6  10      593.93      499.17    132.23 o 
  -5   6  10    73942.84    72689.41   1372.41 o 
  -2   6  10     1912.80     3202.14    144.53 o 
   1   6  10    29328.28    26349.54    210.66 o 
   4   6  10      910.90     1658.65    168.57 o 
 -13   7  10    20448.21    22043.94    327.48 o 
 -10   7  10    21978.46    22539.83    423.51 o 
  -7   7  10      153.48      611.36    113.58 o 
  -4   7  10    32263.57    29563.56    322.90 o 
  -1   7  10    75491.25    79300.61    585.41 o 
   2   7  10       68.48      545.98    146.22 o 
   5   7  10    31469.42    32724.12    315.16 o 
 -15   8  10    12196.83    12331.94    279.30 o 
 -12   8  10     2732.66     2754.11    159.77 o 
  -9   8  10    48228.64    44073.22    677.28 o 
  -6   8  10    63641.25    63125.93    357.53 o 
  -3   8  10   225004.09   228248.19   2111.22 o 
   0   8  10      858.73      679.22    123.35 o 
   3   8  10    34430.76    34965.07    830.08 o 
   6   8  10      384.29      248.58    193.21 o 
 -17   9  10    10958.44    10969.56    243.38 o 
 -14   9  10    12604.17    12991.99    219.38 o 
 -11   9  10        0.03       53.15    128.96 o 
  -8   9  10    32248.04    31373.10    299.90 o 
  -5   9  10    10816.59     9219.68    158.10 o 
  -2   9  10    16758.68    16711.84    190.77 o 
   1   9  10    43429.75    43298.45    753.98 o 
   4   9  10    16792.74    17281.58    279.21 o 
   7   9  10    17542.47    17767.09    440.88 o 
 -19  10  10     2152.49     2288.78    191.88 o 
 -16  10  10     2293.87     2299.10    189.58 o 
 -13  10  10    19770.71    21157.15    264.11 o 
 -10  10  10      305.59      359.13    131.76 o 
  -7  10  10   112447.48   111318.65    811.99 o 
  -4  10  10    14979.29    13657.00    199.81 o 
  -1  10  10    78875.67    82992.67   1676.83 o 
   2  10  10     9356.32     9570.91    248.26 o 
   5  10  10     6710.66     6861.99    189.95 o 
   8  10  10     2437.39     2974.13    199.74 o 
 -21  11  10      195.34      181.04    228.80 o 
 -18  11  10    14044.48    13327.74    232.22 o 
 -15  11  10     2618.82     2692.98    199.39 o 
 -12  11  10    59022.07    60512.54   1120.19 o 
  -9  11  10    22678.89    22554.13    207.79 o 
  -6  11  10    22804.08    21084.57    299.40 o 
  -3  11  10    21477.67    21898.00    223.87 o 
   0  11  10     5058.92     5002.12    286.68 o 
   3  11  10    23922.73    25744.32    292.59 o 
   6  11  10      816.99      878.63    185.55 o 
   9  11  10     5288.13     5297.45    258.00 o 
 -20  12  10     4211.16     4108.54    224.78 o 
 -17  12  10        3.58      158.20    183.30 o 
 -14  12  10     1202.15     1519.96    182.88 o 
 -11  12  10    44873.00    46074.36    368.05 o 
  -8  12  10     8435.50     8651.70    167.80 o 
  -5  12  10    70437.24    72493.03    321.20 o 
  -2  12  10     1994.01     2378.55    178.06 o 
   1  12  10    38340.82    39900.47    335.92 o 
   4  12  10    14448.16    13604.63    234.20 o 
   7  12  10       88.93      134.69    203.30 o 
  10  12  10     4073.55     4086.15    466.34 o 
 -19  13  10     1504.12     1445.24    217.69 o 
 -16  13  10     1394.57     1495.00    163.37 o 
 -13  13  10    12101.15    12851.38    253.24 o 
 -10  13  10     4476.31     4230.10    150.16 o 
  -7  13  10      279.54      409.52    120.60 o 
  -4  13  10     2281.68     2244.63    176.79 o 
  -1  13  10       18.64      109.45    164.67 o 
   2  13  10      224.19      522.86    198.88 o 
   5  13  10     3912.14     3551.05    206.23 o 
   8  13  10      152.84       91.57    262.82 o 
 -21  14  10     1060.62      808.56    296.47 o 
 -18  14  10    25293.06    26159.01    455.09 o 
 -15  14  10     1942.06     1962.14    186.59 o 
 -12  14  10      335.48      383.51    165.30 o 
  -9  14  10    40410.76    42380.14    392.04 o 
  -6  14  10    18292.96    18210.66    210.35 o 
  -3  14  10    36579.04    38331.78    656.28 o 
   0  14  10     6552.31     6923.09    192.72 o 
   3  14  10    15663.42    15508.96    212.45 o 
   6  14  10     6500.06     6314.07    293.64 o 
 -20  15  10      414.60      339.34    233.27 o 
 -17  15  10     1136.33      824.32    183.64 o 
 -14  15  10     6463.62     6195.88    243.44 o 
 -11  15  10     1925.86     2067.13    156.62 o 
  -8  15  10     6753.08     6044.12    194.19 o 
  -5  15  10      310.60      304.31    139.73 o 
  -2  15  10      109.59      166.81    203.99 o 
   1  15  10     6455.08     6021.05    238.18 o 
   4  15  10       22.82      380.13    239.94 o 
 -19  16  10        1.65       93.55    251.28 o 
 -16  16  10      506.88      516.12    209.68 o 
 -13  16  10    25970.58    26207.22    365.85 o 
 -10  16  10      504.58      967.65    203.29 o 
  -7  16  10    23055.78    24501.59    583.41 o 
  -4  16  10     9031.95     9274.24    275.65 o 
  -1  16  10     4509.81     4859.81    230.08 o 
   2  16  10     5389.57     5160.99    197.22 o 
   5  16  10     1339.04     1059.82    238.43 o 
 -18  17  10     1127.62     1262.18    300.70 o 
 -15  17  10     3827.20     4124.10    214.24 o 
 -12  17  10      344.84      414.76    171.91 o 
  -9  17  10     7836.97     7439.01    195.70 o 
  -6  17  10     5269.68     5147.78    166.25 o 
  -3  17  10       37.70       62.31    204.87 o 
   0  17  10     7659.01     7671.47    294.36 o 
   3  17  10     3957.33     3377.71    291.10 o 
 -20  18  10      238.10      191.25    494.53 o 
 -17  18  10     1305.43     1286.88    226.61 o 
 -14  18  10      214.83      185.48    180.10 o 
 -11  18  10    13708.02    13995.65    479.13 o 
  -8  18  10     6679.99     6697.26    186.14 o 
  -5  18  10    11266.95    11336.69    222.57 o 
  -2  18  10     2749.17     3169.08    227.54 o 
   1  18  10      628.77      530.16    255.40 o 
 -19  19  10     5951.61     5317.23    310.61 o 
 -16  19  10       19.34       99.70    196.40 o 
 -13  19  10     3014.45     2830.07    214.62 o 
 -10  19  10       28.66       47.05    216.21 o 
  -7  19  10      543.72      527.35    197.41 o 
  -4  19  10     1546.35     1893.37    255.68 o 
  -1  19  10     1073.74     1212.29    236.81 o 
 -15  20  10      710.39      692.68    253.86 o 
 -12  20  10     1822.96     1986.01    248.38 o 
  -9  20  10     7776.39     6878.70   1252.01 o 
  -6  20  10     1560.55     1573.69    189.16 o 
  -3  20  10     5798.28     4902.48    402.30 o 
 -14  21  10      242.21      261.38    205.16 o 
 -11  21  10     1196.36     1062.91    186.94 o 
  -8  21  10       33.30       89.63    192.09 o 
  -5  21  10     2820.52     2625.25    230.10 o 
   0   1  11    23450.74    19333.87    211.09 o 
  -2   2  11    40753.27    36910.52    485.10 o 
   1   2  11   871518.75   906094.56  19785.56 o 
  -4   3  11    44370.98    39101.64    583.25 o 
  -1   3  11    43919.23    38056.81    276.18 o 
   2   3  11    82112.58    74390.34   1329.92 o 
  -6   4  11      449.26      739.04    108.63 o 
  -3   4  11   530166.31   523437.56   6375.58 o 
   0   4  11   124010.41   125872.77   1050.70 o 
   3   4  11    71998.68    63937.68   1436.74 o 
  -8   5  11     4263.01     3220.22    119.93 o 
  -5   5  11   267348.19   276290.72   4704.36 o 
  -2   5  11   131004.51   132071.42   1687.53 o 
   1   5  11    35498.81    35758.09    289.72 o 
   4   5  11     1473.85      668.99    141.25 o 
 -10   6  11     9602.51     9585.52    354.96 o 
  -7   6  11    58226.73    51083.76    669.87 o 
  -4   6  11    74472.15    88140.58   1148.83 o 
  -1   6  11   447767.16   465967.63    815.91 o 
   2   6  11     2490.07     2120.03    131.50 o 
   5   6  11    38159.56    35803.36    509.55 o 
 -12   7  11    19878.59    22326.63    244.65 o 
  -9   7  11    48583.13    47437.70    788.90 o 
  -6   7  11    11127.74    13423.28    176.48 o 
  -3   7  11    98836.86   115135.27    907.26 o 
   0   7  11      308.03      288.00    109.51 o 
   3   7  11    80117.18    85240.66   1606.65 o 
   6   7  11    36556.66    38738.58    922.26 o 
 -14   8  11    15847.87    15626.68    267.88 o 
 -11   8  11    50680.54    51178.94    539.72 o 
  -8   8  11      114.52      181.14    122.85 o 
  -5   8  11   988849.19  1143128.50   2992.04 o 
  -2   8  11    66411.52    74003.73    810.63 o 
   1   8  11   244388.88   248510.06   2774.23 o 
   4   8  11    54353.27    55407.64   1156.99 o 
   7   8  11    25497.42    26897.09    405.89 o 
 -16   9  11     4079.20     5268.44    270.19 o 
 -13   9  11     4500.99     4598.87    187.32 o 
 -10   9  11     5240.03     5589.91    177.25 o 
  -7   9  11    14710.62    15070.34    385.94 o 
  -4   9  11    26801.91    30533.25    311.45 o 
  -1   9  11     3036.53     3046.58    164.25 o 
   2   9  11    14129.99    15349.00    409.14 o 
   5   9  11   101146.07   110664.28   1217.48 o 
   8   9  11     4171.45     4372.03    225.55 o 
 -18  10  11    22540.62    24134.93    572.53 o 
 -15  10  11    11819.54    11619.20    225.37 o 
 -12  10  11    26859.85    28189.78    278.96 o 
  -9  10  11   173443.00   176286.13   2437.84 o 
  -6  10  11     3201.91     4177.11    169.50 o 
  -3  10  11   163899.73   170654.27   1249.26 o 
   0  10  11     5064.41     5344.19    244.63 o 
   3  10  11    82688.09    85495.10    399.90 o 
   6  10  11     2774.29     2894.29    229.73 o 
   9  10  11    13938.66    13376.86    236.13 o 
 -20  11  11     7031.56     7163.08    271.22 o 
 -17  11  11     3327.26     3484.74    199.84 o 
 -14  11  11    12828.90    13736.58    195.51 o 
 -11  11  11     7169.96     8340.20    240.25 o 
  -8  11  11     6727.27     6906.02    164.80 o 
  -5  11  11      544.39      678.44    154.66 o 
  -2  11  11       27.44      208.28    130.83 o 
   1  11  11    10379.43    10862.93    193.09 o 
   4  11  11     1370.83     1720.41    171.97 o 
   7  11  11     4040.21     4439.38    229.72 o 
  10  11  11     1648.85     2038.41    230.45 o 
 -19  12  11     8954.54     9368.93    236.65 o 
 -16  12  11      280.37      428.76    148.85 o 
 -13  12  11    83621.59    90258.17   1856.17 o 
 -10  12  11     3094.62     3205.96    162.56 o 
  -7  12  11   158004.39   156293.52   1234.35 o 
  -4  12  11     1638.93     1536.90    146.77 o 
  -1  12  11   117514.97   123354.34   1824.97 o 
   2  12  11     3146.82     3620.31    273.35 o 
   5  12  11     3341.44     3612.49    222.10 o 
   8  12  11    19446.36    18893.20    262.36 o 
 -21  13  11     4639.77     4325.24    286.20 o 
 -18  13  11     1183.54     1126.13    195.09 o 
 -15  13  11        9.74      -32.86    185.15 o 
 -12  13  11    19256.72    20419.05    344.09 o 
  -9  13  11       88.78      208.86    152.98 o 
  -6  13  11     1084.10     1266.53    170.00 o 
  -3  13  11     4964.49     5587.24    209.97 o 
   0  13  11       30.99     -142.34    166.35 o 
   3  13  11     2884.60     3459.50    216.15 o 
   6  13  11     1091.71     1223.75    206.53 o 
 -20  14  11     1755.64     1957.49    250.28 o 
 -17  14  11    12106.12    13408.03    308.63 o 
 -14  14  11    16802.57    17497.14    390.38 o 
 -11  14  11    80837.16    83784.71    350.88 o 
  -8  14  11     2160.29     1857.78    146.79 o 
  -5  14  11   137180.53   142352.81   1225.29 o 
  -2  14  11     7787.63     8558.19    179.35 o 
   1  14  11    10894.84    11308.71    218.30 o 
   4  14  11     5785.72     6192.32    190.99 o 
   7  14  11     2436.63     2670.53    209.65 o 
 -19  15  11      431.49      362.08    215.21 o 
 -16  15  11     8571.20    10104.20    261.79 o 
 -13  15  11        4.78      140.20    152.98 o 
 -10  15  11     2566.83     2520.21    145.74 o 
  -7  15  11      608.93      956.66    132.20 o 
  -4  15  11     2435.54     2993.03    143.45 o 
  -1  15  11     8795.21     9234.55    269.70 o 
   2  15  11     7840.63     7766.94    216.97 o 
   5  15  11     8309.44     8381.56    216.42 o 
 -21  16  11    12474.53     9208.07    755.98 o 
 -18  16  11    11553.62    10311.23    624.24 o 
 -15  16  11    66619.24    70793.46   1877.07 o 
 -12  16  11       36.66      295.56    160.22 o 
  -9  16  11   114065.66   109451.13   1274.11 o 
  -6  16  11      102.92       36.66    192.45 o 
  -3  16  11    46910.79    49377.52    849.23 o 
   0  16  11    32886.81    33465.39    651.78 o 
   3  16  11     2419.12     2338.62    203.11 o 
 -20  17  11     5855.12     5575.88    287.35 o 
 -17  17  11     7446.91     8085.29    235.02 o 
 -14  17  11     4062.91     4392.69    226.16 o 
 -11  17  11      389.21      328.16    216.86 o 
  -8  17  11    12358.68    11618.66    201.65 o 
  -5  17  11    10258.05    10701.92    198.81 o 
  -2  17  11       37.61       84.42    233.44 o 
   1  17  11    21017.87    20630.91    762.86 o 
 -19  18  11    11362.52    10882.08    306.00 o 
 -16  18  11     2484.91     2258.95    251.64 o 
 -13  18  11    41429.48    40303.48    564.25 o 
 -10  18  11     6303.24     6085.75    203.02 o 
  -7  18  11    63516.22    63799.84   1404.23 o 
  -4  18  11     4164.02     4279.84    222.71 o 
  -1  18  11     9234.18     8509.05    399.74 o 
 -18  19  11     6245.93     5468.21    249.20 o 
 -15  19  11      190.94      418.99    247.34 o 
 -12  19  11     3237.67     3425.90    210.30 o 
  -9  19  11      232.73      505.48    198.36 o 
  -6  19  11     1401.36     1434.43    190.79 o 
  -3  19  11      528.02      552.51    224.67 o 
   0  19  11        3.82      206.73    271.08 o 
 -17  20  11    11542.61    10355.52    227.32 o 
 -14  20  11     1581.89     1598.26    259.43 o 
 -11  20  11    15841.86    16833.37    253.76 o 
  -8  20  11       40.87      493.16    209.38 o 
  -5  20  11     3928.22     3445.81    289.77 o 
 -16  21  11     4539.27     4224.45    258.85 o 
 -13  21  11      120.57      242.51    204.91 o 
 -10  21  11     3385.97     3511.52    217.52 o 
  -7  21  11     1117.67      830.70    211.74 o 
   0   0  12   130533.96   112472.88   3132.71 o 
   1   1  12      639.49      749.34     97.08 o 
  -1   2  12    40321.85    33334.88    216.26 o 
   2   2  12   508700.13   503638.34   6861.88 o 
  -3   3  12    81703.26    79938.88    618.84 o 
   0   3  12    82511.08    78920.95    865.42 o 
   3   3  12     9609.62     8605.50    131.64 o 
  -5   4  12     1046.30      831.12     97.82 o 
  -2   4  12   610738.81   623765.06   4778.75 o 
   1   4  12     6702.11     7932.25    138.31 o 
   4   4  12   155284.23   159670.73   4600.65 o 
  -7   5  12    47317.43    50314.69    925.98 o 
  -4   5  12    13482.28    13841.46    161.07 o 
  -1   5  12   103280.43   105826.73   1097.98 o 
   2   5  12     1028.26     1948.64    143.06 o 
   5   5  12     2700.59     2930.93    167.20 o 
  -9   6  12     8201.73     8223.23    159.48 o 
  -6   6  12   480004.59   502507.72   8892.79 o 
  -3   6  12    76603.43    85989.46    524.09 o 
   0   6  12   249480.56   245183.88   3165.19 o 
   3   6  12    10374.03    11906.69    231.59 o 
   6   6  12    68018.68    70369.23   1901.78 o 
 -11   7  12    55777.71    55612.07   1015.72 o 
  -8   7  12    10271.80    12511.93    271.40 o 
  -5   7  12    30565.52    32431.80    481.79 o 
  -2   7  12     2481.53     4366.92    132.41 o 
   1   7  12       37.43       91.50    123.34 o 
   4   7  12    16437.32    16354.42    398.14 o 
   7   7  12    48001.06    53424.81    645.18 o 
 -13   8  12     8328.39     8701.31    210.02 o 
 -10   8  12    53319.86    55856.94   1219.17 o 
  -7   8  12    46270.46    51354.19    606.67 o 
  -4   8  12   670225.44   737363.88   6500.66 o 
  -1   8  12     8944.76     9931.84    156.61 o 
   2   8  12    52792.43    56336.98    872.88 o 
   5   8  12    20050.15    20554.08    386.53 o 
   8   8  12    16276.87    16256.56    257.69 o 
 -15   9  12    16328.83    17272.49    316.44 o 
 -12   9  12     1237.35     1220.50    164.28 o 
  -9   9  12    21720.12    20909.07    462.72 o 
  -6   9  12     4092.03     5882.63    143.28 o 
  -3   9  12      397.47     1179.59    144.74 o 
   0   9  12    21435.55    20867.13    460.78 o 
   3   9  12     3955.45     3973.00    153.62 o 
   6   9  12    33408.77    35649.85    333.03 o 
   9   9  12     1720.84     1896.50    178.68 o 
 -17  10  12     1416.57     1486.57    191.67 o 
 -14  10  12     3168.89     3596.82    191.23 o 
 -11  10  12       12.40      172.18    162.17 o 
  -8  10  12    79844.26    81661.39    633.13 o 
  -5  10  12     3246.30     4556.04    137.73 o 
  -2  10  12    74982.57    76775.34    563.53 o 
   1  10  12     2429.17     2664.01    162.23 o 
   4  10  12      165.44      280.08    237.65 o 
   7  10  12      181.81      314.41    214.55 o 
  10  10  12       74.62      428.04    253.19 o 
 -19  11  12    13782.37    12920.46    271.28 o 
 -16  11  12       43.36      190.44    206.17 o 
 -13  11  12    27884.40    28370.82    289.74 o 
 -10  11  12       28.52       84.20    160.03 o 
  -7  11  12    28173.18    28916.08    798.83 o 
  -4  11  12    34848.07    34170.17    276.29 o 
  -1  11  12     7316.78     7667.71    186.08 o 
   2  11  12    47867.65    48782.21    803.05 o 
   5  11  12     8333.08     8594.49    224.70 o 
   8  11  12    22314.66    21955.55    661.31 o 
 -21  12  12     4894.37     4707.08    302.92 o 
 -18  12  12     2175.28     2178.37    182.71 o 
 -15  12  12      481.31      592.02    201.24 o 
 -12  12  12    23249.81    24518.15    311.25 o 
  -9  12  12     3821.54     4121.67    183.04 o 
  -6  12  12    85916.95    88898.12   1601.16 o 
  -3  12  12      784.90      665.69    145.14 o 
   0  12  12    12081.71    12076.18    218.41 o 
   3  12  12      109.96      276.74    236.82 o 
   6  12  12       27.40      167.61    174.03 o 
   9  12  12     1335.12     1290.86    205.03 o 
 -20  13  12     1465.91     1432.65    264.19 o 
 -17  13  12    10452.89    11082.32    246.80 o 
 -14  13  12       43.36      285.40    181.67 o 
 -11  13  12    46791.18    46445.29    354.59 o 
  -8  13  12     2110.24     2162.00    151.47 o 
  -5  13  12    10628.68    10856.28    217.27 o 
  -2  13  12    61984.96    62998.38   1055.01 o 
   1  13  12     1593.86     1604.06    157.13 o 
   4  13  12    69028.63    68840.96    882.38 o 
   7  13  12     5248.98     4820.53    231.14 o 
 -19  14  12     3170.93     3047.91    228.37 o 
 -16  14  12     9223.02     9643.14    214.59 o 
 -13  14  12       77.41      261.10    162.87 o 
 -10  14  12    13761.04    13567.18    159.71 o 
  -7  14  12    14273.22    13820.71    315.47 o 
  -4  14  12    13576.08    13793.20    193.45 o 
  -1  14  12     1585.61     2291.33    328.77 o 
   2  14  12     3652.26     3877.05    220.64 o 
   5  14  12     2051.54     2249.90    242.52 o 
 -21  15  12    17449.26    13117.75   1003.55 o 
 -18  15  12    15544.19    14771.39    255.14 o 
 -15  15  12    31247.52    32734.17    455.17 o 
 -12  15  12       32.80      264.02    187.08 o 
  -9  15  12    22484.58    22204.53    205.03 o 
  -6  15  12    19409.54    19266.68    270.94 o 
  -3  15  12    10389.59     9960.07    231.25 o 
   0  15  12    22970.29    23586.14    603.74 o 
   3  15  12       93.64     -100.40    201.88 o 
   6  15  12    18186.44    16728.95    527.36 o 
 -20  16  12      410.20      510.73    260.74 o 
 -17  16  12       60.56      149.81    220.26 o 
 -14  16  12    10856.48    10621.87    285.98 o 
 -11  16  12      621.34      236.35    205.55 o 
  -8  16  12     4308.67     4148.54    193.71 o 
  -5  16  12     1635.02     1977.88    168.44 o 
  -2  16  12     5558.08     5876.72    211.81 o 
   1  16  12     3033.61     2909.71    211.81 o 
   4  16  12     3253.79     3398.59    268.26 o 
 -19  17  12     8146.91     7842.58    255.69 o 
 -16  17  12      251.43      251.75    184.02 o 
 -13  17  12    45662.89    45979.08    502.17 o 
 -10  17  12    31567.27    28270.33    395.41 o 
  -7  17  12     4782.50     5213.60    277.93 o 
  -4  17  12    70290.77    72626.08   1184.17 o 
  -1  17  12      390.11      280.88    206.17 o 
   2  17  12    15480.76    15138.25    257.79 o 
 -18  18  12       26.14      242.09    265.83 o 
 -15  18  12      166.47      208.16    239.72 o 
 -12  18  12     3232.58     2881.50    209.16 o 
  -9  18  12       65.95       38.64    181.02 o 
  -6  18  12     1014.16     1343.75    186.32 o 
  -3  18  12     2910.91     3256.95    215.93 o 
   0  18  12     2225.82     1981.55    206.09 o 
 -17  19  12    13349.20    13163.47    264.38 o 
 -14  19  12       47.61      212.19    209.13 o 
 -11  19  12    10817.28    11427.86    305.39 o 
  -8  19  12    13299.73    12341.94    338.82 o 
  -5  19  12     2266.91     1900.16    222.28 o 
  -2  19  12    21454.79    20392.30    378.43 o 
 -16  20  12      574.70      499.66    266.75 o 
 -13  20  12       97.00      300.38    196.32 o 
 -10  20  12      291.76      336.72    216.08 o 
  -7  20  12      713.23      751.92    216.77 o 
  -4  20  12      291.80      328.76    234.58 o 
 -15  21  12    14823.16    14013.38    533.63 o 
 -12  21  12      736.27      717.96    195.41 o 
  -9  21  12     5002.74     4964.76    319.24 o 
  -6  21  12    15390.95    12542.33   1489.70 o 
  -1   1  13    52944.72    49427.75    488.42 o 
  -3   2  13    57807.00    57077.25    541.48 o 
   0   2  13   191697.56   173644.03   1689.53 o 
  -5   3  13    17910.01    15990.47    160.68 o 
  -2   3  13   127795.85   114325.60    794.05 o 
   1   3  13   110547.02    99627.67   1014.74 o 
  -7   4  13    16710.39    17975.68    258.45 o 
  -4   4  13   302310.91   298679.16   3043.26 o 
  -1   4  13    29890.03    27851.56    232.18 o 
   2   4  13   344008.06   346064.59   4378.21 o 
  -9   5  13      721.35     1169.54    137.54 o 
  -6   5  13    40297.73    36084.21    552.47 o 
  -3   5  13    26977.15    22994.08    224.49 o 
   0   5  13    10326.25    10819.76    205.19 o 
   3   5  13    51780.97    50054.01    989.18 o 
 -11   6  13      623.85      600.66    165.00 o 
  -8   6  13    53559.58    50799.23    836.42 o 
  -5   6  13      115.41      234.96    116.59 o 
  -2   6  13    76902.75    70950.98    382.01 o 
   1   6  13     5739.14     6567.81    156.74 o 
   4   6  13    50033.86    51727.15   1051.28 o 
 -13   7  13      651.57      767.27    148.25 o 
 -10   7  13    63887.35    63734.08    859.48 o 
  -7   7  13       92.78      470.31    133.63 o 
  -4   7  13    26279.86    23341.80    195.01 o 
  -1   7  13     6785.24     5092.31    131.26 o 
   2   7  13     6315.23     6236.25    150.75 o 
   5   7  13    67101.41    68335.95   2341.46 o 
 -15   8  13     6905.77     6992.05    315.32 o 
 -12   8  13    13580.07    13929.29    279.33 o 
  -9   8  13      201.87      254.03    130.33 o 
  -6   8  13   146524.98   147173.53   1439.97 o 
  -3   8  13    41260.34    41151.45    231.14 o 
   0   8  13    40715.09    39095.24    361.41 o 
   3   8  13      131.34      283.42    208.73 o 
   6   8  13     3107.70     3236.27    207.54 o 
 -17   9  13    12070.37    11829.44    253.92 o 
 -14   9  13    44208.64    46855.38   1090.37 o 
 -11   9  13     4262.64     3862.13    139.04 o 
  -8   9  13    46584.50    47889.23    624.98 o 
  -5   9  13      760.49     1084.82    185.68 o 
  -2   9  13     1781.42     2075.36    142.77 o 
   1   9  13    28549.42    27747.11    406.76 o 
   4   9  13    21705.03    21408.18   1014.89 o 
   7   9  13    20835.46    22344.98    582.51 o 
 -19  10  13     1106.83     1207.90    239.91 o 
 -16  10  13     3820.13     3687.21    197.26 o 
 -13  10  13      815.99      869.35    149.55 o 
 -10  10  13    17199.28    17185.49    268.02 o 
  -7  10  13     3368.44     3598.38    148.24 o 
  -4  10  13    11907.61    11953.04    157.57 o 
  -1  10  13     3124.39     3552.54    172.97 o 
   2  10  13     8632.80     8402.01    239.78 o 
   5  10  13      678.18     1045.12    322.53 o 
   8  10  13      339.63      571.23    224.39 o 
 -21  11  13      366.58      440.02    228.49 o 
 -18  11  13     8367.24     8887.14    253.00 o 
 -15  11  13    16663.03    16678.77    579.56 o 
 -12  11  13    23432.94    24157.83    430.72 o 
  -9  11  13    16003.05    15382.59    205.49 o 
  -6  11  13        4.16      185.77    154.42 o 
  -3  11  13     8212.73     8227.60    159.78 o 
   0  11  13    14074.89    14184.10    229.43 o 
   3  11  13    22961.03    22212.70    261.72 o 
   6  11  13     1167.22     1388.50    170.72 o 
   9  11  13     1931.03     1799.55    220.30 o 
 -20  12  13       41.87      -36.54    199.97 o 
 -17  12  13     1967.08     2037.47    186.02 o 
 -14  12  13      117.58      214.90    158.19 o 
 -11  12  13     2410.00     2598.89    145.97 o 
  -8  12  13     4716.86     5166.83    160.68 o 
  -5  12  13    10689.67    10912.63    175.17 o 
  -2  12  13      111.26      202.21    144.84 o 
   1  12  13     5039.27     5344.62    217.49 o 
   4  12  13      641.86      756.11    209.21 o 
   7  12  13        9.88      184.02    196.59 o 
 -19  13  13     2288.33     2144.62    222.57 o 
 -16  13  13    28043.10    28242.91    380.48 o 
 -13  13  13    15560.68    16640.20    206.18 o 
 -10  13  13    12031.12    12914.55    190.14 o 
  -7  13  13     1883.50     2032.87    153.88 o 
  -4  13  13     4475.35     4564.00    167.64 o 
  -1  13  13     8999.55     9389.38    205.64 o 
   2  13  13    10518.41    10599.75    262.90 o 
   5  13  13    14255.96    13820.07    220.67 o 
   8  13  13     3903.68     3477.69    273.80 o 
 -21  14  13      401.70      434.23    278.19 o 
 -18  14  13     8905.94     8034.69    227.23 o 
 -15  14  13      519.86      814.87    200.47 o 
 -12  14  13       41.85       94.67    152.43 o 
  -9  14  13     1620.97     2059.90    163.16 o 
  -6  14  13        9.39      221.54    147.82 o 
  -3  14  13     3375.70     4045.03    191.76 o 
   0  14  13     4294.68     3964.17    197.18 o 
   3  14  13     6716.10     6881.31    210.39 o 
   6  14  13       27.22      233.81    248.88 o 
 -20  15  13     5056.70     3781.31    256.68 o 
 -17  15  13     8330.93     8353.30    222.75 o 
 -14  15  13     6421.80     6839.42    179.50 o 
 -11  15  13    10494.18    10780.19    218.91 o 
  -8  15  13        6.38       90.35    144.94 o 
  -5  15  13      266.67      412.50    132.42 o 
  -2  15  13     3999.49     4148.81    179.46 o 
   1  15  13     1274.70     1352.28    175.08 o 
   4  15  13     4818.61     5068.84    223.56 o 
 -19  16  13      237.27      250.91    235.11 o 
 -16  16  13      230.31      217.88    189.02 o 
 -13  16  13     8614.54     9461.56    207.34 o 
 -10  16  13     5895.15     5793.08    172.78 o 
  -7  16  13        4.94      -49.05    149.06 o 
  -4  16  13     1896.05     2240.50    162.01 o 
  -1  16  13      407.39      903.95    289.08 o 
   2  16  13      470.32      478.90    187.32 o 
 -18  17  13     2501.17     2501.44    259.79 o 
 -15  17  13    22530.49    23268.28    511.98 o 
 -12  17  13     2329.27     2186.73    222.41 o 
  -9  17  13     9957.81    10021.81    199.30 o 
  -6  17  13     9036.78     9661.79    425.26 o 
  -3  17  13     2497.13     2298.69    201.70 o 
   0  17  13    16516.67    17355.51    643.87 o 
   3  17  13     2266.52     1717.18    236.77 o 
 -17  18  13     1267.30     1173.37    223.03 o 
 -14  18  13     2657.71     2932.67    187.28 o 
 -11  18  13      849.79      897.83    193.98 o 
  -8  18  13     1894.49     2164.31    169.01 o 
  -5  18  13      544.67      789.19    178.44 o 
  -2  18  13      911.11      901.50    250.77 o 
   1  18  13     1371.51     1330.66    272.04 o 
 -16  19  13      104.72      128.77    200.44 o 
 -13  19  13     8015.18     7717.89    425.43 o 
 -10  19  13      269.50      502.38    202.45 o 
  -7  19  13      187.11      150.95    178.96 o 
  -4  19  13     3148.32     3503.08    361.22 o 
  -1  19  13     1977.61     2009.39    245.15 o 
 -15  20  13      947.62      899.83    268.50 o 
 -12  20  13     2910.32     3240.96    255.92 o 
  -9  20  13        1.95       -7.51    210.31 o 
  -6  20  13     3221.37     2835.60    212.03 o 
  -3  20  13     1172.35     1388.84    283.96 o 
 -14  21  13     1160.00      964.96    235.70 o 
 -11  21  13     2062.72     2080.71    283.43 o 
  -8  21  13      996.63      890.99    229.62 o 
   0   1  14    19700.91    19539.62    234.89 o 
  -2   2  14   119859.89   102915.52   1065.34 o 
   1   2  14     9858.95    10481.16    200.53 o 
  -4   3  14   122896.01   112973.51   1109.52 o 
  -1   3  14    65237.06    55657.47    337.58 o 
   2   3  14       98.13      239.80    109.81 o 
  -6   4  14    89761.30    87265.23   1505.54 o 
  -3   4  14     1117.21     1293.61    107.90 o 
   0   4  14   125329.83   116092.52    779.48 o 
   3   4  14    12121.06    11660.78    306.45 o 
  -8   5  14   118404.18   115587.08   1763.03 o 
  -5   5  14      482.73      482.75    114.99 o 
  -2   5  14    33977.77    30561.40    258.61 o 
   1   5  14    78062.86    73549.07    652.60 o 
   4   5  14     3590.47     3129.61    147.74 o 
 -10   6  14    59573.38    58399.81   1448.67 o 
  -7   6  14    21527.98    20414.51    439.47 o 
  -4   6  14    62330.41    59301.35    513.37 o 
  -1   6  14    13891.60    13083.63    197.74 o 
   2   6  14    74285.08    72006.20    659.44 o 
   5   6  14    11734.35    11277.58    359.90 o 
 -12   7  14    89952.74    91880.46   2523.71 o 
  -9   7  14     1568.65     1347.52    114.56 o 
  -6   7  14    83111.17    80829.82   1332.52 o 
  -3   7  14    27157.73    24180.56    201.34 o 
   0   7  14       68.66      138.34    119.61 o 
   3   7  14    92486.27    94741.02   1588.97 o 
   6   7  14    13743.28    14016.39    290.25 o 
 -14   8  14    13341.63    13874.40    265.90 o 
 -11   8  14    12195.84    12203.36    294.33 o 
  -8   8  14    29244.86    29152.80    340.53 o 
  -5   8  14     4255.41     4320.40    141.51 o 
  -2   8  14    10389.87    10598.59    156.13 o 
   1   8  14     2257.13     2137.04    153.36 o 
   4   8  14    15463.31    15006.26    227.81 o 
   7   8  14     4213.77     3832.42    211.33 o 
 -16   9  14    32602.33    35653.84   1273.74 o 
 -13   9  14     7875.03     7843.66    174.11 o 
 -10   9  14    68025.83    67419.97    847.60 o 
  -7   9  14       55.33      218.99    113.97 o 
  -4   9  14    14121.10    13515.68    181.03 o 
  -1   9  14    42298.25    42182.36    233.83 o 
   2   9  14     9319.53     9119.64    198.64 o 
   5   9  14    65807.61    69719.77   1579.15 o 
   8   9  14     2117.08     1902.15    222.17 o 
 -18  10  14     2448.33     2560.13    276.63 o 
 -15  10  14       19.40      -58.31    170.93 o 
 -12  10  14     3145.66     2952.13    173.47 o 
  -9  10  14     4096.70     4183.97    128.44 o 
  -6  10  14     5110.91     5024.33    140.09 o 
  -3  10  14    11681.34    11868.00    153.69 o 
   0  10  14     8856.68     8719.03    191.17 o 
   3  10  14     2817.82     2828.80    194.88 o 
   6  10  14     5993.12     5867.21    216.19 o 
   9  10  14      358.33      588.48    237.69 o 
 -20  11  14     8997.32     8659.31    239.29 o 
 -17  11  14     7445.80     7372.37    207.24 o 
 -14  11  14    42765.20    44708.65    655.91 o 
 -11  11  14    11601.89    11263.92    257.02 o 
  -8  11  14    22018.15    21537.14    173.68 o 
  -5  11  14     8903.63     8958.74    145.88 o 
  -2  11  14       47.41      135.76    139.40 o 
   1  11  14    29732.38    29659.93    369.39 o 
   4  11  14     7677.19     7748.77    195.35 o 
   7  11  14    17750.49    17790.82    241.31 o 
  10  11  14      995.09      960.34    207.78 o 
 -19  12  14      818.14      596.97    205.89 o 
 -16  12  14     1192.80     1245.85    173.40 o 
 -13  12  14     2240.36     2147.01    162.12 o 
 -10  12  14     1445.78     1430.25    168.55 o 
  -7  12  14     6362.89     6132.51    150.83 o 
  -4  12  14     1380.96     1576.70    165.79 o 
  -1  12  14     2936.30     3085.26    187.63 o 
   2  12  14     2446.17     2022.43    195.96 o 
   5  12  14        4.02      106.83    155.11 o 
   8  12  14      884.55     1042.25    216.08 o 
 -21  13  14     1297.29     1297.29    279.12 o 
 -18  13  14    11053.37    10811.22    360.80 o 
 -15  13  14    13280.70    13106.18    222.03 o 
 -12  13  14    17644.54    18330.60    262.01 o 
  -9  13  14     3903.12     4264.21    180.92 o 
  -6  13  14     6411.00     6158.10    169.84 o 
  -3  13  14     8137.26     8153.04    177.74 o 
   0  13  14     5420.33     5528.79    258.75 o 
   3  13  14    18277.44    18090.94    250.74 o 
   6  13  14     7061.25     6654.35    252.81 o 
 -20  14  14     1161.74      959.22    255.15 o 
 -17  14  14       29.36        6.31    193.36 o 
 -14  14  14       65.82       81.74    194.26 o 
 -11  14  14     2154.53     1943.50    162.30 o 
  -8  14  14     2460.00     2702.40    188.31 o 
  -5  14  14     5296.76     4730.35    171.65 o 
  -2  14  14      921.02     1088.84    158.36 o 
   1  14  14       12.64       87.44    207.68 o 
   4  14  14      162.39      197.51    230.49 o 
   7  14  14      311.44      463.16    231.12 o 
 -19  15  14     1980.16     2292.15    272.74 o 
 -16  15  14     9339.52     9559.56    220.73 o 
 -13  15  14    11767.27    11390.57    257.47 o 
 -10  15  14     2490.32     2578.97    172.26 o 
  -7  15  14      492.73      450.82    149.42 o 
  -4  15  14     3376.30     3244.49    141.90 o 
  -1  15  14     7137.03     7375.98    206.76 o 
   2  15  14    10201.59    10543.11    248.86 o 
   5  15  14     2461.08     1956.66    203.83 o 
 -18  16  14      515.55      466.55    218.42 o 
 -15  16  14      116.56      154.42    208.08 o 
 -12  16  14     1727.54     2148.96    207.08 o 
  -9  16  14     4517.58     4176.55    168.86 o 
  -6  16  14     3302.05     3445.68    181.12 o 
  -3  16  14     6532.12     5638.45    192.79 o 
   0  16  14      155.42      371.55    231.06 o 
   3  16  14      181.68      306.04    215.75 o 
 -20  17  14     1317.17      882.15    253.17 o 
 -17  17  14     8437.18     8298.82    274.42 o 
 -14  17  14     2327.81     2486.11    201.35 o 
 -11  17  14     3789.75     4174.27    168.83 o 
  -8  17  14     1030.29     1277.16    177.63 o 
  -5  17  14      512.05      510.30    194.44 o 
  -2  17  14     4050.57     4200.72    247.62 o 
   1  17  14     1137.51     1146.65    251.85 o 
 -19  18  14      570.64      736.75    292.70 o 
 -16  18  14      286.88      361.04    216.90 o 
 -13  18  14      135.17      192.43    177.74 o 
 -10  18  14     3625.70     3927.32    217.77 o 
  -7  18  14     1995.49     1736.46    210.47 o 
  -4  18  14     3655.74     3759.98    270.62 o 
  -1  18  14      135.78      409.65    254.75 o 
 -18  19  14     1322.47     1128.71    200.36 o 
 -15  19  14     2515.71     2586.78    225.53 o 
 -12  19  14       58.12      127.57    203.20 o 
  -9  19  14     1106.08     1287.37    194.74 o 
  -6  19  14     3175.42     3280.14    210.41 o 
  -3  19  14      497.85      396.99    262.85 o 
 -17  20  14       11.75      -70.66    280.64 o 
 -14  20  14     1244.77     1340.11    261.56 o 
 -11  20  14     1679.82     1517.88    199.08 o 
  -8  20  14     6858.07     6925.94    204.77 o 
  -5  20  14      291.00      470.00    205.47 o 
 -13  21  14     1414.62     1234.11    266.57 o 
 -10  21  14      390.83      375.07    231.74 o 
  -7  21  14       75.35       33.01    212.77 o 
   0   0  15     2899.66     1755.78    163.33 o 
   1   1  15    48308.11    47836.70    406.34 o 
  -1   2  15     5966.84     4875.24    158.87 o 
   2   2  15     4245.03     3366.93    106.50 o 
  -3   3  15    32399.95    30454.43    258.98 o 
   0   3  15    12332.58    10897.27    139.46 o 
   3   3  15   271026.47   254718.73   3037.23 o 
  -5   4  15     5603.09     5288.40    127.65 o 
  -2   4  15     4438.43     4390.49    119.75 o 
   1   4  15    12773.24    11631.57    147.95 o 
   4   4  15      220.71      181.93    105.13 o 
  -7   5  15    12481.48    14390.85    243.04 o 
  -4   5  15   113560.63   104249.45    870.38 o 
  -1   5  15   192748.61   190056.58   1429.99 o 
   2   5  15    15915.76    16923.57    226.75 o 
   5   5  15   125330.80   123272.28   3084.07 o 
  -9   6  15     7397.70     7522.49    167.13 o 
  -6   6  15     4987.22     6601.56    152.37 o 
  -3   6  15     2712.97     2229.32    107.08 o 
   0   6  15       11.58      136.29    122.55 o 
   3   6  15    10250.40    10857.59    148.68 o 
   6   6  15     1378.05     1259.31    153.45 o 
 -11   7  15       67.03       17.81    131.27 o 
  -8   7  15   135445.34   131287.31   1649.54 o 
  -5   7  15     3852.68     3261.08    121.22 o 
  -2   7  15    42217.60    38196.96    424.18 o 
   1   7  15    97989.33    97326.94   1018.61 o 
   4   7  15        2.43       46.63    144.73 o 
   7   7  15   129377.99   140014.78   2721.55 o 
 -13   8  15     2929.93     2868.74    137.39 o 
 -10   8  15     3271.41     3123.78    132.37 o 
  -7   8  15    38598.84    38558.70    226.47 o 
  -4   8  15    57841.41    60242.83    577.48 o 
  -1   8  15    44872.59    44862.97    278.52 o 
   2   8  15     3361.19     3174.96    134.04 o 
   5   8  15      723.32      859.10    164.07 o 
   8   8  15    18537.69    19220.95    745.57 o 
 -15   9  15     1165.03     1393.86    181.58 o 
 -12   9  15    85256.47    88371.86   2221.54 o 
  -9   9  15     1164.94     1261.45    119.18 o 
  -6   9  15    65752.02    63063.97    508.14 o 
  -3   9  15    93128.11    92947.68    820.25 o 
   0   9  15     5643.15     6244.70    166.38 o 
   3   9  15    99088.68   101827.26   2867.57 o 
   6   9  15       52.15      372.18    234.39 o 
   9   9  15    20858.90    21512.42    465.77 o 
 -17  10  15      165.47      177.40    250.50 o 
 -14  10  15     5443.70     5385.29    173.65 o 
 -11  10  15     4462.99     4487.92    146.85 o 
  -8  10  15     1951.99     2222.39    133.62 o 
  -5  10  15      459.19      266.75    116.14 o 
  -2  10  15     1878.27     2107.68    140.72 o 
   1  10  15    13547.31    13084.46    189.29 o 
   4  10  15     1606.39     1852.69    195.40 o 
   7  10  15       92.26      333.47    179.93 o 
  10  10  15     1183.38     1125.10    253.74 o 
 -19  11  15       32.97      257.89    202.79 o 
 -16  11  15    44301.00    44908.27    741.98 o 
 -13  11  15       14.92       71.94    172.86 o 
 -10  11  15    28355.02    27808.11    469.74 o 
  -7  11  15    12350.61    12368.06    195.88 o 
  -4  11  15     5770.26     5538.39    137.93 o 
  -1  11  15    49354.02    49514.69    900.92 o 
   2  11  15     2588.15     2626.30    170.35 o 
   5  11  15    85818.09    86683.20   1182.61 o 
   8  11  15       16.10      260.45    237.16 o 
 -21  12  15      833.16      786.99    278.63 o 
 -18  12  15     4460.82     4397.71    213.02 o 
 -15  12  15      826.13     1032.11    198.56 o 
 -12  12  15      643.53      711.83    150.54 o 
  -9  12  15    21620.64    22007.71    223.77 o 
  -6  12  15    39604.60    41017.82    406.71 o 
  -3  12  15     7000.69     7277.07    187.72 o 
   0  12  15     1001.78     1091.38    167.74 o 
   3  12  15      635.10      772.99    243.66 o 
   6  12  15     5598.29     5360.66    288.59 o 
   9  12  15     1061.94      987.64    211.01 o 
 -20  13  15    14567.26    13627.31    396.94 o 
 -17  13  15       15.49      181.10    208.48 o 
 -14  13  15    50383.94    51620.46    717.70 o 
 -11  13  15      161.86      171.44    138.01 o 
  -8  13  15    14156.89    14316.02    229.42 o 
  -5  13  15     1321.11     1381.97    171.00 o 
  -2  13  15       14.53      222.04    144.95 o 
   1  13  15    14090.06    14518.12    341.53 o 
   4  13  15     1525.93     1785.83    196.36 o 
   7  13  15    11946.58    10918.78    292.26 o 
 -19  14  15     1046.75     1091.30    217.01 o 
 -16  14  15     2582.38     2484.26    190.69 o 
 -13  14  15     1970.23     2393.00    192.43 o 
 -10  14  15     4797.21     5347.34    160.13 o 
  -7  14  15    11705.19    11353.54    320.43 o 
  -4  14  15    16425.59    17499.50    201.84 o 
  -1  14  15    10203.00     9945.33    435.32 o 
   2  14  15       72.03       88.59    188.03 o 
   5  14  15       58.80      112.20    240.68 o 
 -21  15  15      198.90      298.36    239.43 o 
 -18  15  15    23829.49    22895.20    460.68 o 
 -15  15  15      899.48     1051.58    206.68 o 
 -12  15  15    18485.79    18304.06    227.86 o 
  -9  15  15     1994.61     1990.43    153.74 o 
  -6  15  15     5937.34     5565.11    195.49 o 
  -3  15  15    17264.14    17380.23    357.98 o 
   0  15  15      424.73      577.82    169.83 o 
   3  15  15     4245.07     4184.85    211.76 o 
   6  15  15      296.56      168.80    240.30 o 
 -20  16  15      814.87      748.09    256.03 o 
 -17  16  15      444.23      472.69    189.27 o 
 -14  16  15     3915.05     4131.00    219.02 o 
 -11  16  15      844.30     1279.99    160.09 o 
  -8  16  15    10337.43    10015.11    262.19 o 
  -5  16  15     8309.05     7622.25    194.10 o 
  -2  16  15    16098.99    16118.71    769.03 o 
   1  16  15      662.61      818.37    237.86 o 
   4  16  15      590.38      663.19    278.75 o 
 -19  17  15      377.28      344.36    217.14 o 
 -16  17  15     1762.71     2074.45    331.56 o 
 -13  17  15     1096.72     1156.16    195.80 o 
 -10  17  15     7437.38     6784.71    203.92 o 
  -7  17  15     1593.88     1380.47    160.53 o 
  -4  17  15     2448.75     2331.81    176.98 o 
  -1  17  15     3324.54     2699.57    217.42 o 
   2  17  15        4.08      151.70    222.21 o 
 -18  18  15       14.30       18.30    236.41 o 
 -15  18  15      192.48      236.33    203.85 o 
 -12  18  15     6923.54     7113.07    219.20 o 
  -9  18  15     6645.98     6366.47    197.66 o 
  -6  18  15    11189.18    11631.98    272.16 o 
  -3  18  15     1981.26     1981.36    250.18 o 
   0  18  15     1517.31     1478.21    227.83 o 
 -17  19  15      218.29      386.92    268.12 o 
 -14  19  15      984.79     1132.13    213.79 o 
 -11  19  15       13.49      264.51    234.41 o 
  -8  19  15      782.05      789.26    187.41 o 
  -5  19  15     4754.74     3897.52    202.26 o 
  -2  19  15        3.94      214.68    271.00 o 
 -16  20  15     4479.83     4542.62    250.03 o 
 -13  20  15      141.21       56.94    221.99 o 
 -10  20  15     9882.16    10061.71    261.46 o 
  -7  20  15     2304.34     1917.44    177.64 o 
  -4  20  15     5902.25     6623.08    305.96 o 
 -15  21  15       12.61        6.21    276.26 o 
 -12  21  15       12.58      149.22    225.14 o 
  -9  21  15       56.59       31.32    223.95 o 
  -6  21  15      664.36      395.12    208.23 o 
  -1   1  16     7431.19     5845.02    178.49 o 
  -3   2  16    36813.41    32552.14    315.32 o 
   0   2  16     9213.96    10025.94    143.70 o 
  -5   3  16    53623.21    54331.28    658.03 o 
  -2   3  16     1904.57     1489.57    107.42 o 
   1   3  16    72955.85    66721.80    613.98 o 
  -7   4  16   155618.09   168689.13   3110.84 o 
  -4   4  16    22466.01    24166.57    205.04 o 
  -1   4  16    37868.37    35183.72    195.58 o 
   2   4  16   110884.16   115020.45   1617.09 o 
  -9   5  16    22296.26    22902.13    452.88 o 
  -6   5  16   109728.52   106123.97   1475.96 o 
  -3   5  16     5408.32     5046.32    119.36 o 
   0   5  16     1296.04     1447.11    105.48 o 
   3   5  16   132516.08   134993.14   2223.19 o 
 -11   6  16     6772.66     6088.44    175.70 o 
  -8   6  16     2103.97     2416.69    118.19 o 
  -5   6  16    82984.91    79004.44    796.11 o 
  -2   6  16    58930.79    59487.94    529.66 o 
   1   6  16     2532.14     1248.80    124.25 o 
   4   6  16     1439.00     1665.06    128.67 o 
 -13   7  16      372.94      353.48    145.89 o 
 -10   7  16    57496.20    58652.30    952.97 o 
  -7   7  16      395.97      341.02    124.19 o 
  -4   7  16    66893.69    65553.28    611.63 o 
  -1   7  16   103034.95   105265.45    482.96 o 
   2   7  16      380.15      375.32    137.14 o 
   5   7  16    63511.06    64781.41   1505.55 o 
 -15   8  16    13822.60    14569.99    301.01 o 
 -12   8  16     3606.90     3147.32    222.33 o 
  -9   8  16    38441.55    40165.59    645.91 o 
  -6   8  16    55643.07    56820.87    266.70 o 
  -3   8  16   198984.75   205681.48   1269.19 o 
   0   8  16     6575.39     6881.39    149.15 o 
   3   8  16     8476.10     8690.92    176.30 o 
   6   8  16      231.30      508.38    195.13 o 
 -17   9  16     5003.46     5063.44    368.47 o 
 -14   9  16    33769.37    35264.91    392.74 o 
 -11   9  16     2787.79     3070.59    135.54 o 
  -8   9  16   103064.68    98110.66    912.86 o 
  -5   9  16    85277.02    87626.78    862.24 o 
  -2   9  16     7789.48     8835.70    164.54 o 
   1   9  16    47527.08    47560.89    554.72 o 
   4   9  16      157.42      261.32    166.73 o 
   7   9  16    16058.83    16120.60    529.62 o 
 -19  10  16      428.88      608.23    213.02 o 
 -16  10  16      217.26      355.53    177.87 o 
 -13  10  16     1521.86     1541.86    180.89 o 
 -10  10  16      834.92     1146.56    141.77 o 
  -7  10  16    30561.73    29351.88    201.79 o 
  -4  10  16     1883.09     2304.98    131.94 o 
  -1  10  16    64029.26    64148.93    718.13 o 
   2  10  16       62.16      132.75    172.39 o 
   5  10  16     8839.75     9594.42    301.21 o 
   8  10  16     8429.17     8594.78    642.55 o 
 -21  11  16      721.79      901.18    233.48 o 
 -18  11  16    23388.59    24245.72    310.90 o 
 -15  11  16      842.26      688.99    196.15 o 
 -12  11  16     3114.13     3316.94    223.14 o 
  -9  11  16     4191.07     4207.91    130.06 o 
  -6  11  16    27754.65    27498.77    350.09 o 
  -3  11  16     8195.49     8198.33    164.80 o 
   0  11  16       28.18      126.06    152.38 o 
   3  11  16    16127.06    16132.92    365.17 o 
   6  11  16     6207.10     6402.30    374.72 o 
   9  11  16     4180.74     3750.03    367.91 o 
 -20  12  16    11361.96    10846.29    292.28 o 
 -17  12  16      731.44      910.34    182.44 o 
 -14  12  16    23609.06    23537.24    220.41 o 
 -11  12  16     8435.77     9453.56    169.95 o 
  -8  12  16    53723.89    55298.05    811.98 o 
  -5  12  16   122042.91   130176.80    419.18 o 
  -2  12  16    22223.84    22398.24    228.75 o 
   1  12  16    48018.35    50015.40    975.46 o 
   4  12  16     1488.29     1375.32    308.97 o 
   7  12  16     2140.21     2085.64    212.85 o 
 -19  13  16     1857.83     1704.99    196.02 o 
 -16  13  16      132.55      233.08    203.73 o 
 -13  13  16     4863.86     5647.31    177.94 o 
 -10  13  16    10597.41     8780.29    187.57 o 
  -7  13  16     1420.86     1702.24    171.03 o 
  -4  13  16     6023.36     7094.76    188.53 o 
  -1  13  16    42995.39    43633.01    680.67 o 
   2  13  16       44.87      198.23    199.72 o 
   5  13  16       30.88      296.71    224.06 o 
   8  13  16     2969.96     2815.34    276.11 o 
 -21  14  16     1108.66     1041.99    305.23 o 
 -18  14  16    26525.63    26034.84    241.19 o 
 -15  14  16      282.01      404.21    203.48 o 
 -12  14  16      398.39      531.76    156.75 o 
  -9  14  16    16410.19    18308.00    283.30 o 
  -6  14  16     2636.31     3557.76    163.13 o 
  -3  14  16    20024.57    21462.90    385.22 o 
   0  14  16    22131.47    23135.95    313.20 o 
   3  14  16    11555.10    10612.92    226.47 o 
   6  14  16      210.33      297.00    221.57 o 
 -20  15  16     2715.44     2414.53    247.88 o 
 -17  15  16     4387.61     4508.66    202.27 o 
 -14  15  16    16266.16    16316.72    220.74 o 
 -11  15  16    11027.19    10814.60    193.66 o 
  -8  15  16     2798.97     2889.44    184.24 o 
  -5  15  16    11746.79    11172.61    276.50 o 
  -2  15  16     2741.60     2971.93    178.34 o 
   1  15  16    22183.20    22395.18    268.38 o 
   4  15  16     2490.74     2779.89    220.20 o 
 -19  16  16        3.31      220.64    203.08 o 
 -16  16  16       19.04      105.83    184.28 o 
 -13  16  16    21769.91    21128.82    387.77 o 
 -10  16  16     1242.79     1330.02    145.06 o 
  -7  16  16     5581.58     6518.34    169.69 o 
  -4  16  16     5322.40     5720.48    246.07 o 
  -1  16  16     2070.92     2030.05    200.92 o 
   2  16  16      739.30      894.18    217.72 o 
 -18  17  16     3107.40     2846.59    240.86 o 
 -15  17  16    12050.95    11725.66    434.98 o 
 -12  17  16       53.86      126.00    207.04 o 
  -9  17  16     6039.96     5276.87    177.31 o 
  -6  17  16     3846.03     4015.90    214.68 o 
  -3  17  16      431.52      441.86    166.10 o 
   0  17  16     3948.10     4337.25    242.30 o 
   3  17  16     1086.36     1073.47    255.77 o 
 -17  18  16      158.88      153.42    256.25 o 
 -14  18  16      901.41      976.11    209.62 o 
 -11  18  16     6854.04     6823.69    290.05 o 
  -8  18  16    13854.48    13688.20    233.92 o 
  -5  18  16     8108.63     8149.73    197.58 o 
  -2  18  16     3176.45     3703.25    360.91 o 
   1  18  16     4028.25     3520.06    247.03 o 
 -16  19  16     1755.36     1768.98    212.46 o 
 -13  19  16     1327.99     1294.75    217.11 o 
 -10  19  16     1458.02     1235.50    226.11 o 
  -7  19  16        9.30      135.47    169.98 o 
  -4  19  16      707.12      567.76    262.05 o 
  -1  19  16       48.02      269.74    277.67 o 
 -15  20  16     6127.97     5388.56    278.62 o 
 -12  20  16     3050.01     2953.03    228.65 o 
  -9  20  16     2869.41     2557.63    197.58 o 
  -6  20  16     3674.43     2944.57    254.62 o 
  -3  20  16     1468.98     1217.39    250.68 o 
 -14  21  16        6.08      208.17    275.26 o 
 -11  21  16      370.61      357.94    234.66 o 
  -8  21  16      865.65      731.20    237.50 o 
   0   1  17   233233.72   213097.89   2216.53 o 
  -2   2  17    12691.30    12459.58    168.37 o 
   1   2  17    33953.86    25144.44    281.33 o 
  -4   3  17    54066.54    50440.90    577.01 o 
  -1   3  17   155711.17   147871.94   1038.26 o 
   2   3  17    35322.09    28346.00    362.38 o 
  -6   4  17       55.28      129.59     98.88 o 
  -3   4  17   248104.81   230060.64   1680.26 o 
   0   4  17     4685.91     5242.56    116.53 o 
   3   4  17   320515.97   329498.09   4696.55 o 
  -8   5  17    15466.97    15044.16    311.26 o 
  -5   5  17   263775.50   266703.47   2818.75 o 
  -2   5  17    89462.74    84182.80    593.97 o 
   1   5  17   130411.16   133065.83   1129.69 o 
   4   5  17     1025.55     2594.19    124.79 o 
 -10   6  17     3274.83     2827.94    125.83 o 
  -7   6  17   118073.26   109587.24   1195.69 o 
  -4   6  17      855.60      757.34    110.01 o 
  -1   6  17   560136.25   569314.19   2864.67 o 
   2   6  17     3536.07     3040.67    125.68 o 
   5   6  17   100323.18   103448.60   2729.47 o 
 -12   7  17    10638.09    11789.75    443.19 o 
  -9   7  17     3857.03     4085.23    207.13 o 
  -6   7  17    11837.42    10250.00    154.52 o 
  -3   7  17     1197.32     1328.64    125.48 o 
   0   7  17     2316.74     1765.14    120.20 o 
   3   7  17     2400.91     2334.45    122.64 o 
   6   7  17    28928.84    29592.24   1037.51 o 
 -14   8  17    44334.75    45570.99   1341.23 o 
 -11   8  17    59760.38    58586.07   1387.26 o 
  -8   8  17      277.69      369.18    112.65 o 
  -5   8  17   450929.03   466272.63   4009.62 o 
  -2   8  17       35.84      231.41    123.25 o 
   1   8  17   126666.91   127054.40   1619.03 o 
   4   8  17    33786.33    33966.47    942.29 o 
   7   8  17    34875.19    39202.79   1867.33 o 
 -16   9  17    27559.97    30279.84   1213.87 o 
 -13   9  17    28391.37    28793.06    801.15 o 
 -10   9  17     1574.37     1575.22    143.34 o 
  -7   9  17    29778.64    29677.97    321.89 o 
  -4   9  17    37862.58    41026.01    218.90 o 
  -1   9  17     1184.85     1173.24    143.96 o 
   2   9  17     2878.27     2700.98    140.51 o 
   5   9  17    13803.76    15210.74    789.40 o 
   8   9  17      635.07      574.22    209.04 o 
 -18  10  17     2021.24     2111.80    248.99 o 
 -15  10  17    39337.79    42398.49    720.85 o 
 -12  10  17     1436.51     1592.96    147.86 o 
  -9  10  17   106333.47   104279.65   1418.99 o 
  -6  10  17    26145.54    29220.24    290.79 o 
  -3  10  17   192772.92   197658.31   1291.04 o 
   0  10  17     4189.11     4875.02    165.66 o 
   3  10  17    89374.25    93979.59   2482.31 o 
   6  10  17    11687.08    13444.97    243.56 o 
   9  10  17     2289.30     2474.09    215.68 o 
 -20  11  17     4009.68     4207.22    313.20 o 
 -17  11  17    21021.91    21082.25    433.93 o 
 -14  11  17     1247.76     1428.62    191.73 o 
 -11  11  17     4672.28     5084.67    145.50 o 
  -8  11  17      193.93      258.08    141.67 o 
  -5  11  17      528.05      688.08    140.85 o 
  -2  11  17       36.12      276.84    144.07 o 
   1  11  17     5563.89     6628.88    208.88 o 
   4  11  17    15072.70    16376.04    256.29 o 
   7  11  17       33.09      -47.29    221.61 o 
  10  11  17      903.10     1119.55    235.24 o 
 -19  12  17      669.23     1050.01    250.92 o 
 -16  12  17     1933.28     2247.68    208.47 o 
 -13  12  17    43526.09    46605.17    922.70 o 
 -10  12  17      400.51      714.85    147.59 o 
  -7  12  17   361623.91   376128.91   3692.97 o 
  -4  12  17     3685.50     3414.31    156.77 o 
  -1  12  17    61093.44    63601.87    773.79 o 
   2  12  17    13561.13    14835.78    571.18 o 
   5  12  17     1051.66     1199.30    264.48 o 
   8  12  17    17272.88    16160.66    765.60 o 
 -21  13  17     1150.32      947.94    279.57 o 
 -18  13  17     3572.80     4167.65    233.10 o 
 -15  13  17     4303.42     4592.02    208.39 o 
 -12  13  17    22358.13    21693.42    200.22 o 
  -9  13  17    12782.82    10781.45    218.77 o 
  -6  13  17     4579.74     3485.77    146.57 o 
  -3  13  17    14180.42    14857.82    202.65 o 
   0  13  17     3619.56     3329.12    208.50 o 
   3  13  17    20317.19    21938.78    271.39 o 
   6  13  17       32.98      328.89    204.63 o 
 -20  14  17     5224.84     4788.90    252.82 o 
 -17  14  17    30883.52    31137.25    480.10 o 
 -14  14  17    38658.95    39352.95    571.66 o 
 -11  14  17   159343.34   158380.03   1198.34 o 
  -8  14  17       31.38      201.41    156.13 o 
  -5  14  17   124058.57   126066.32    849.17 o 
  -2  14  17    27765.76    29298.78    580.85 o 
   1  14  17    10603.14    10795.24    330.10 o 
   4  14  17     6273.40     6196.55    243.25 o 
   7  14  17     6873.13     5747.55    273.51 o 
 -19  15  17       61.30      233.48    208.02 o 
 -16  15  17    10329.86    10208.12    229.89 o 
 -13  15  17       11.18      178.21    191.70 o 
 -10  15  17     5363.98     4808.17    147.61 o 
  -7  15  17      952.08      848.96    180.95 o 
  -4  15  17     2086.31     2381.58    199.30 o 
  -1  15  17    38949.94    40606.19    724.41 o 
   2  15  17     2662.33     2902.04    203.43 o 
   5  15  17     4247.03     3699.48    270.64 o 
 -18  16  17     4722.75     4064.07    262.58 o 
 -15  16  17    39987.09    42002.62    580.00 o 
 -12  16  17     4028.59     3985.04    188.74 o 
  -9  16  17   152607.64   147415.81   1742.06 o 
  -6  16  17    11256.18    10125.39    215.41 o 
  -3  16  17    63726.25    65045.07   1340.44 o 
   0  16  17    20165.90    20064.46   1140.77 o 
   3  16  17     1683.82     1661.21    221.72 o 
 -17  17  17       79.89      289.92    196.40 o 
 -14  17  17     9769.75    10174.32    229.14 o 
 -11  17  17       71.34      103.02    154.03 o 
  -8  17  17      630.42      559.60    176.83 o 
  -5  17  17     5519.28     5509.17    281.67 o 
  -2  17  17       33.88      114.93    180.12 o 
   1  17  17     3621.66     3639.22    335.67 o 
 -19  18  17     6075.25     5397.15    293.50 o 
 -16  18  17     7862.30     8207.00    216.17 o 
 -13  18  17    29361.39    29808.68    269.39 o 
 -10  18  17      130.13       91.05    190.07 o 
  -7  18  17    39842.84    38523.75   1288.01 o 
  -4  18  17     2914.49     2846.23    196.89 o 
  -1  18  17     4030.74     3890.71    266.27 o 
 -18  19  17     3065.37     2993.53    233.93 o 
 -15  19  17      519.49      733.62    259.73 o 
 -12  19  17     3575.88     3811.61    249.57 o 
  -9  19  17      386.73      464.20    194.39 o 
  -6  19  17      459.72      378.87    215.12 o 
  -3  19  17     2059.50     2208.27    289.93 o 
 -14  20  17      209.33      135.78    203.08 o 
 -11  20  17    18945.87    17217.45    290.06 o 
  -8  20  17       37.42       26.07    222.19 o 
  -5  20  17    12116.82    11122.30    396.29 o 
 -13  21  17       95.34      164.13    236.51 o 
 -10  21  17     1382.92     1245.07    238.93 o 
  -7  21  17     5285.80     4327.41    431.64 o 
   0   0  18   394112.19   370125.72   7523.83 o 
   1   1  18    67884.06    63651.22    718.12 o 
  -1   2  18     3852.22     3764.00    206.96 o 
   2   2  18   346012.97   316755.53   2947.22 o 
  -3   3  18     2537.94     3440.83    196.59 o 
   0   3  18     9856.96    10144.48    134.94 o 
   3   3  18    25551.63    25195.92    391.17 o 
  -5   4  18       31.13      198.49    103.43 o 
  -2   4  18   196883.55   173915.67    956.91 o 
   1   4  18    67517.12    66374.29    730.79 o 
   4   4  18   220291.25   229349.72   3415.27 o 
  -7   5  18    40865.54    44205.33    656.85 o 
  -4   5  18     1482.49     1771.00    109.83 o 
  -1   5  18      679.05     1083.21    102.41 o 
   2   5  18     7310.38     9364.02    393.98 o 
   5   5  18      349.78      820.00    156.82 o 
  -9   6  18     5145.10     5768.14    119.18 o 
  -6   6  18   180517.17   182327.36   2214.33 o 
  -3   6  18    27597.30    25796.49    164.65 o 
   0   6  18   148805.27   142033.91   1686.69 o 
   3   6  18      315.10      301.56    127.72 o 
   6   6  18    21116.29    22262.17    758.08 o 
 -11   7  18     6364.08     5832.80    198.11 o 
  -8   7  18     2589.07     2720.92    127.43 o 
  -5   7  18      454.54      353.46    119.34 o 
  -2   7  18       30.49      457.65    134.73 o 
   1   7  18     3269.98     3367.81    144.36 o 
   4   7  18    25841.87    25680.99    567.42 o 
   7   7  18      444.42      374.84    151.62 o 
 -13   8  18      729.98      816.54    179.46 o 
 -10   8  18    38902.37    40045.73    699.05 o 
  -7   8  18    19314.38    19753.74   1296.87 o 
  -4   8  18   199906.89   203900.50    992.36 o 
  -1   8  18    29220.67    28249.93    191.59 o 
   2   8  18    60563.05    62753.58    818.24 o 
   5   8  18     4293.67     4447.25    238.42 o 
   8   8  18     3449.78     3972.83    475.97 o 
 -15   9  18    19491.04    19354.01    292.96 o 
 -12   9  18      193.39      315.60    149.29 o 
  -9   9  18    12213.75    11754.82    192.90 o 
  -6   9  18     1829.99     2052.97    131.45 o 
  -3   9  18    19693.67    19670.96    180.69 o 
   0   9  18    22865.85    22728.57    213.04 o 
   3   9  18      344.89      392.67    137.06 o 
   6   9  18    16391.24    15916.98    794.15 o 
   9   9  18       33.23      249.17    222.79 o 
 -17  10  18       88.74      240.53    205.47 o 
 -14  10  18      370.10      490.32    132.29 o 
 -11  10  18     7471.93     7790.44    160.47 o 
  -8  10  18    29039.87    28498.37    193.31 o 
  -5  10  18     2159.65     2059.76    143.96 o 
  -2  10  18    26446.11    26706.48    216.20 o 
   1  10  18     1715.71     1868.40    147.38 o 
   4  10  18    13019.99    13001.12    206.15 o 
   7  10  18     1349.07     1485.24    387.06 o 
  10  10  18      186.71       80.03    242.92 o 
 -19  11  18     3718.33     3980.19    248.70 o 
 -16  11  18      117.93       55.18    178.95 o 
 -13  11  18    16451.49    15884.44    515.67 o 
 -10  11  18      515.77      395.04    125.22 o 
  -7  11  18     6635.74     6180.35    156.83 o 
  -4  11  18     1585.64     1656.02    147.91 o 
  -1  11  18     2939.39     3275.74    148.21 o 
   2  11  18    57142.37    56790.57   1656.29 o 
   5  11  18     5377.62     5348.97    198.50 o 
   8  11  18     5639.10     5367.29    220.49 o 
 -21  12  18     5628.68     4954.94    287.60 o 
 -18  12  18     5044.84     4828.63    213.60 o 
 -15  12  18      295.70      482.54    189.89 o 
 -12  12  18    23365.44    23458.45    390.08 o 
  -9  12  18    39248.16    39428.52    574.86 o 
  -6  12  18    85695.21    88777.91    682.47 o 
  -3  12  18     6776.60     7372.74    154.26 o 
   0  12  18      221.27      532.25    184.59 o 
   3  12  18      559.00      493.76    177.15 o 
   6  12  18     4010.87     4159.83    235.66 o 
   9  12  18      174.95      232.68    190.10 o 
 -20  13  18     4791.32     4351.52    252.57 o 
 -17  13  18    42092.58    41442.53   1008.66 o 
 -14  13  18    18090.18    17564.34    228.50 o 
 -11  13  18    23734.31    24584.24    431.33 o 
  -8  13  18      596.53      535.07    145.08 o 
  -5  13  18     3184.91     3197.29    159.10 o 
  -2  13  18    17350.57    16209.86    280.54 o 
   1  13  18     2068.46     2043.23    163.96 o 
   4  13  18    41837.65    43200.74    690.41 o 
   7  13  18      744.18      731.69    269.56 o 
 -19  14  18       35.66       82.66    195.14 o 
 -16  14  18     2389.39     2504.24    210.70 o 
 -13  14  18      978.52     1464.04    192.44 o 
 -10  14  18     4227.89     4600.03    189.92 o 
  -7  14  18      157.04      277.03    160.04 o 
  -4  14  18    20497.21    19421.74    206.62 o 
  -1  14  18    12631.05    13224.34    204.34 o 
   2  14  18     1366.54     1906.83    266.06 o 
   5  14  18     3334.73     3022.86    194.61 o 
 -18  15  18      761.11     1123.82    240.94 o 
 -15  15  18    21408.87    22308.69    258.40 o 
 -12  15  18     4332.57     3623.99    148.36 o 
  -9  15  18    13143.33    13315.41    269.60 o 
  -6  15  18    27052.91    26510.24    289.66 o 
  -3  15  18     5832.05     6111.63    280.57 o 
   0  15  18    21130.09    21806.93    293.15 o 
   3  15  18     1423.61     1143.72    214.57 o 
 -20  16  18     3606.66     3032.13    320.16 o 
 -17  16  18     1817.44     1608.08    231.20 o 
 -14  16  18     2155.49     2235.50    188.60 o 
 -11  16  18      457.54      939.54    177.29 o 
  -8  16  18    10060.85     9268.92    242.40 o 
  -5  16  18     4092.64     4374.63    181.86 o 
  -2  16  18     2247.71     1895.47    278.78 o 
   1  16  18     6591.46     6419.83    234.76 o 
   4  16  18      202.38      416.36    229.77 o 
 -19  17  18    10484.42     9291.74    730.91 o 
 -16  17  18     1251.71     1229.76    200.68 o 
 -13  17  18    23174.93    23111.22    270.88 o 
 -10  17  18     1008.89     1093.68    170.24 o 
  -7  17  18     3072.24     3278.01    165.80 o 
  -4  17  18    28361.19    27195.23    500.55 o 
  -1  17  18      173.32      331.19    187.52 o 
   2  17  18    25146.44    22289.64    924.23 o 
 -18  18  18       73.93      -29.34    240.05 o 
 -15  18  18      729.78     1046.20    248.93 o 
 -12  18  18     1771.32     1703.66    157.44 o 
  -9  18  18     3863.09     3797.82    173.38 o 
  -6  18  18     1938.90     1867.60    196.03 o 
  -3  18  18     1504.49     1502.63    178.96 o 
   0  18  18      268.29      107.11    225.23 o 
 -17  19  18     8025.22     7887.52    291.00 o 
 -14  19  18      159.63      158.85    195.72 o 
 -11  19  18    10104.93     9870.10    209.36 o 
  -8  19  18     4649.10     5100.71    226.88 o 
  -5  19  18     4038.69     3650.92    311.55 o 
  -2  19  18    14509.37    12893.61    735.87 o 
 -16  20  18     1742.49     1417.95    248.49 o 
 -13  20  18       39.43      156.96    257.60 o 
 -10  20  18      172.55      119.83    206.86 o 
  -7  20  18      244.92      255.69    180.35 o 
  -4  20  18       13.79       31.25    281.72 o 
 -12  21  18      229.00      239.87    272.12 o 
  -9  21  18      610.97      565.83    239.56 o 
  -1   1  19    38094.63    34744.64    393.01 o 
  -3   2  19     8777.79     8507.03    140.29 o 
   0   2  19   354037.00   321813.38   4386.91 o 
  -5   3  19     4599.15     5007.50    125.74 o 
  -2   3  19    21348.14    20335.98    160.22 o 
   1   3  19    39644.87    35766.61    320.34 o 
  -7   4  19     4646.49     5146.13    126.76 o 
  -4   4  19   168936.42   154672.02   1263.06 o 
  -1   4  19     5914.92     6237.37    135.87 o 
   2   4  19   195915.81   189897.92   2351.05 o 
  -9   5  19     2788.16     3225.20    115.36 o 
  -6   5  19    52434.50    48598.56    721.87 o 
  -3   5  19    14353.97    13770.63    135.59 o 
   0   5  19     5561.06     5586.01    123.37 o 
   3   5  19    33308.70    30789.55    476.04 o 
 -11   6  19     1737.50     1649.87    163.46 o 
  -8   6  19   100642.92   101315.33   1276.55 o 
  -5   6  19    13264.47    12337.93    130.71 o 
  -2   6  19   152256.23   142624.44    607.76 o 
   1   6  19      291.20      303.34    103.11 o 
   4   6  19    41235.41    40686.79    522.90 o 
 -13   7  19     6169.97     5414.69    212.28 o 
 -10   7  19    38850.10    38996.02    494.77 o 
  -7   7  19      186.78      366.49    124.41 o 
  -4   7  19    27620.30    28250.29    248.41 o 
  -1   7  19    25173.78    23857.07    271.84 o 
   2   7  19     5625.78     5387.80    138.23 o 
   5   7  19    27458.79    28238.93    758.95 o 
 -15   8  19     5585.53     5514.71    173.91 o 
 -12   8  19    13409.26    13547.13    250.51 o 
  -9   8  19      341.04      318.35    138.10 o 
  -6   8  19    73510.08    75175.78    380.15 o 
  -3   8  19     7070.51     6996.11    134.52 o 
   0   8  19    66041.52    68396.73    648.26 o 
   3   8  19       62.90      123.76    126.48 o 
   6   8  19     4817.16     4825.78    191.27 o 
 -17   9  19     4367.16     4542.29    276.50 o 
 -14   9  19    16043.12    16697.74    460.89 o 
 -11   9  19    23184.56    22745.16    323.40 o 
  -8   9  19     8349.32     7815.97    187.06 o 
  -5   9  19     1907.52     2137.60    142.28 o 
  -2   9  19      182.85      433.96    141.58 o 
   1   9  19    21131.76    20829.96    376.05 o 
   4   9  19    12948.69    13013.93    527.68 o 
   7   9  19     7059.15     7548.83    231.42 o 
 -19  10  19      706.73      404.66    238.24 o 
 -16  10  19      798.25      735.04    168.64 o 
 -13  10  19       61.49      256.93    168.39 o 
 -10  10  19     6158.45     6304.02    138.27 o 
  -7  10  19     1183.91     1137.48    118.58 o 
  -4  10  19     7080.96     6699.87    193.57 o 
  -1  10  19     7030.48     7015.29    164.50 o 
   2  10  19     6272.46     6476.29    152.89 o 
   5  10  19      855.97     1281.73    183.65 o 
   8  10  19       37.09      194.13    226.04 o 
 -21  11  19      146.73      111.76    237.70 o 
 -18  11  19     3166.06     3012.84    262.68 o 
 -15  11  19     9106.29     8930.56    194.73 o 
 -12  11  19    27787.03    27310.24    476.75 o 
  -9  11  19     8105.75     8261.45    154.54 o 
  -6  11  19     4432.04     4541.06    134.15 o 
  -3  11  19      649.51      841.94    147.34 o 
   0  11  19    10730.88    10130.58    151.42 o 
   3  11  19    11949.33    11960.77    187.73 o 
   6  11  19     9697.66     9327.19    215.31 o 
   9  11  19     2906.39     2602.97    205.62 o 
 -20  12  19     1731.85     1656.62    214.68 o 
 -17  12  19       23.10       63.23    224.83 o 
 -14  12  19      140.31      239.76    165.16 o 
 -11  12  19     1203.89     1472.67    153.80 o 
  -8  12  19    18096.05    17920.64    248.69 o 
  -5  12  19    12901.13    13735.84    252.64 o 
  -2  12  19    15665.41    15749.15    242.14 o 
   1  12  19     5172.13     5480.71    240.59 o 
   4  12  19        1.56      164.51    178.25 o 
   7  12  19      335.12      515.38    210.51 o 
 -19  13  19     3085.25     3044.03    232.60 o 
 -16  13  19    10926.13    10953.11    203.71 o 
 -13  13  19    17854.75    18239.92    303.86 o 
 -10  13  19     4121.37     4593.45    158.01 o 
  -7  13  19     3660.21     3684.21    149.23 o 
  -4  13  19      730.41      825.14    183.85 o 
  -1  13  19       91.07      121.32    168.03 o 
   2  13  19    19109.87    20057.79    284.70 o 
   5  13  19     6080.57     5930.52    315.28 o 
   8  13  19     5045.18     4842.09    284.94 o 
 -18  14  19        8.74      -26.17    221.80 o 
 -15  14  19       27.42       53.43    163.37 o 
 -12  14  19      524.16      745.35    160.02 o 
  -9  14  19      537.04      844.51    180.78 o 
  -6  14  19      279.37      342.20    156.03 o 
  -3  14  19     1342.12     1544.50    158.19 o 
   0  14  19      234.33      367.00    213.70 o 
   3  14  19     2752.62     2929.96    286.35 o 
   6  14  19        3.56      -66.14    223.98 o 
 -20  15  19      925.31      796.42    241.85 o 
 -17  15  19    15552.08    15831.00    259.04 o 
 -14  15  19     2785.83     2661.56    184.87 o 
 -11  15  19    15271.94    15288.28    201.94 o 
  -8  15  19     2757.01     2908.83    190.26 o 
  -5  15  19     1004.83     1049.46    166.94 o 
  -2  15  19    18787.23    19697.06    394.30 o 
   1  15  19     2906.96     2660.21    279.90 o 
   4  15  19     9674.91     9518.17    371.56 o 
 -19  16  19       52.05       86.61    195.09 o 
 -16  16  19       20.45       -3.40    218.96 o 
 -13  16  19     3105.29     3180.67    188.00 o 
 -10  16  19      452.73      581.03    160.02 o 
  -7  16  19     3777.84     4136.57    175.21 o 
  -4  16  19     1609.69     1999.82    201.13 o 
  -1  16  19      512.41      631.28    287.81 o 
   2  16  19      107.29      190.95    217.26 o 
 -18  17  19     2416.46     2190.69    271.58 o 
 -15  17  19    13862.88    13457.29    548.79 o 
 -12  17  19      643.53      587.67    187.88 o 
  -9  17  19    10136.65     9184.74    184.47 o 
  -6  17  19     6148.16     5926.73    165.80 o 
  -3  17  19      328.94      308.22    213.51 o 
   0  17  19    15836.17    16042.48    802.31 o 
 -17  18  19      127.33      270.71    214.30 o 
 -14  18  19       81.19      185.46    198.50 o 
 -11  18  19      853.12     1021.02    177.16 o 
  -8  18  19     1458.81     1393.90    158.84 o 
  -5  18  19     1040.97     1002.13    204.39 o 
  -2  18  19      484.83      688.82    218.99 o 
 -16  19  19     2002.94     2221.10    273.88 o 
 -13  19  19     5924.77     6002.37    225.67 o 
 -10  19  19      211.12      426.53    163.20 o 
  -7  19  19      398.70      495.88    222.10 o 
  -4  19  19     4578.66     4158.64    383.15 o 
 -15  20  19     1204.25     1055.30    241.28 o 
 -12  20  19      926.80      861.84    200.69 o 
  -9  20  19        8.37       18.07    204.65 o 
  -6  20  19     2419.52     1696.59    211.46 o 
 -11  21  19     1104.78      818.03    227.54 o 
  -8  21  19     3242.23     2668.41    247.60 o 
   0   1  20     6798.62     6741.10    138.11 o 
  -2   2  20   270606.63   243021.33   2671.02 o 
   1   2  20      335.93      992.14    369.35 o 
  -4   3  20    32195.62    29028.66    222.20 o 
  -1   3  20     6096.95     6240.93    122.71 o 
   2   3  20      287.49      317.46    102.92 o 
  -6   4  20   146011.70   136848.61   1984.67 o 
  -3   4  20    15491.61    13690.83    136.08 o 
   0   4  20   173836.72   158982.14    831.13 o 
   3   4  20    25768.69    26194.82    421.60 o 
  -8   5  20    64779.39    63381.81    893.04 o 
  -5   5  20      478.81      388.19     93.21 o 
  -2   5  20    15433.30    14669.13    145.32 o 
   1   5  20    66750.95    62033.04    824.66 o 
   4   5  20    13364.56    13194.22    173.05 o 
 -10   6  20    47743.64    46625.22    714.29 o 
  -7   6  20    11931.06    11825.82    227.86 o 
  -4   6  20    95856.64    87816.18    688.05 o 
  -1   6  20     8970.44     8360.20    145.65 o 
   2   6  20    71501.88    69856.90    889.81 o 
   5   6  20     8488.86     8331.69    282.95 o 
 -12   7  20    42497.69    43975.54   1713.01 o 
  -9   7  20    22434.04    21952.30    481.25 o 
  -6   7  20    39353.78    36825.84    454.20 o 
  -3   7  20     6167.34     5991.88    121.91 o 
   0   7  20     1703.22     1797.01    105.71 o 
   3   7  20    51912.57    51935.77    744.16 o 
   6   7  20    15213.75    15536.65    853.47 o 
 -14   8  20    16821.33    15855.04    292.08 o 
 -11   8  20     4565.02     4449.80    143.78 o 
  -8   8  20    31113.31    30677.30    470.11 o 
  -5   8  20    10836.43    10199.87    171.84 o 
  -2   8  20    59386.69    58725.12    440.76 o 
   1   8  20    16831.73    17751.16    190.13 o 
   4   8  20    37220.00    37406.59    591.75 o 
   7   8  20     6659.61     6257.65    186.44 o 
 -16   9  20    18950.91    20906.16    764.68 o 
 -13   9  20    23171.73    22364.51    787.81 o 
 -10   9  20    44201.09    43826.30    791.08 o 
  -7   9  20     5245.10     5128.51    139.87 o 
  -4   9  20       33.45      134.18    139.96 o 
  -1   9  20    23432.69    22859.83    187.06 o 
   2   9  20     8516.56     8892.89    192.35 o 
   5   9  20    28686.67    28946.02    857.33 o 
   8   9  20     4298.85     4546.75    279.65 o 
 -18  10  20     2574.87     2981.71    291.73 o 
 -15  10  20    10194.64     9957.60    162.64 o 
 -12  10  20     8392.42     8481.07    221.90 o 
  -9  10  20    10968.50    10766.29    224.07 o 
  -6  10  20     8605.07     8652.08    144.68 o 
  -3  10  20     6181.78     6277.71    157.76 o 
   0  10  20    16926.49    16920.93    208.45 o 
   3  10  20     8011.94     8307.55    434.03 o 
   6  10  20     7383.68     6994.25    322.21 o 
   9  10  20     1732.73     2006.62    242.87 o 
 -20  11  20     2552.15     2268.65    234.09 o 
 -17  11  20    12761.37    12685.27    392.83 o 
 -14  11  20    27021.03    27522.78    835.16 o 
 -11  11  20    14358.15    14373.36    153.27 o 
  -8  11  20    16984.27    16560.19    162.52 o 
  -5  11  20      428.41      609.46    115.08 o 
  -2  11  20      772.22      920.75    146.33 o 
   1  11  20    18130.21    18595.40    388.19 o 
   4  11  20    25169.73    25025.12    855.79 o 
   7  11  20    10953.98    11173.23    591.68 o 
  10  11  20     1878.67     1554.19    243.08 o 
 -19  12  20      191.25      332.50    278.46 o 
 -16  12  20     4470.81     4457.64    218.81 o 
 -13  12  20     6581.73     6298.05    380.34 o 
 -10  12  20     3508.56     3700.04    146.54 o 
  -7  12  20    15597.13    14969.46    247.05 o 
  -4  12  20       31.13      236.99    137.74 o 
  -1  12  20      481.65      463.47    145.73 o 
   2  12  20     1406.25     1402.85    205.73 o 
   5  12  20      874.95      916.89    186.43 o 
   8  12  20      648.41      886.29    258.62 o 
 -18  13  20     2372.15     2472.23    249.45 o 
 -15  13  20    11944.14    12378.83    285.09 o 
 -12  13  20     3020.29     3445.61    185.32 o 
  -9  13  20     7471.75     7243.95    180.67 o 
  -6  13  20      210.55      398.68    157.53 o 
  -3  13  20      362.58      538.90    189.80 o 
   0  13  20    16097.86    17159.89    277.66 o 
   3  13  20     6865.61     6504.15    274.88 o 
   6  13  20     5529.05     5576.83    212.52 o 
 -20  14  20     1727.95     1700.43    247.99 o 
 -17  14  20       73.43      115.92    213.99 o 
 -14  14  20     4346.79     4448.46    200.10 o 
 -11  14  20     5915.28     5745.04    193.70 o 
  -8  14  20      739.04      951.69    175.14 o 
  -5  14  20     6360.89     5858.96    195.59 o 
  -2  14  20     3265.21     3054.91    181.15 o 
   1  14  20     2087.15     2170.60    193.42 o 
   4  14  20     2884.93     2710.14    210.48 o 
 -19  15  20    10975.10     9601.03    481.93 o 
 -16  15  20     2118.80     2154.37    220.29 o 
 -13  15  20    17316.68    16950.72    284.28 o 
 -10  15  20       18.45      160.58    156.17 o 
  -7  15  20      521.17      629.90    163.71 o 
  -4  15  20     8219.51     8440.55    216.22 o 
  -1  15  20      246.79      319.11    197.25 o 
   2  15  20    18255.48    18468.83    725.62 o 
   5  15  20     2285.71     1962.54    302.78 o 
 -18  16  20      174.39      309.68    204.87 o 
 -15  16  20      130.85      449.58    210.53 o 
 -12  16  20       56.25      110.02    139.56 o 
  -9  16  20     7999.11     7168.97    172.69 o 
  -6  16  20       46.48      278.12    168.25 o 
  -3  16  20     2233.61     1916.88    174.10 o 
   0  16  20      187.33       42.23    203.67 o 
   3  16  20     1131.40      950.55    229.93 o 
 -17  17  20     8619.20     8410.61    480.62 o 
 -14  17  20      215.40      343.92    187.75 o 
 -11  17  20     6538.96     6392.38    166.55 o 
  -8  17  20       37.22      170.73    196.87 o 
  -5  17  20      126.81      257.91    212.22 o 
  -2  17  20     8062.93     7779.93    638.71 o 
   1  17  20     1801.12     1728.87    230.80 o 
 -16  18  20        1.12       18.75    243.10 o 
 -13  18  20     1161.29     1056.61    195.92 o 
 -10  18  20     2591.39     2771.87    166.72 o 
  -7  18  20     4853.40     4142.69    201.59 o 
  -4  18  20      575.01      860.86    191.33 o 
  -1  18  20      156.87      -72.46    205.41 o 
 -15  19  20     7500.91     6853.13    223.37 o 
 -12  19  20      110.32      287.90    196.44 o 
  -9  19  20     1257.48     1583.93    227.48 o 
  -6  19  20     3004.51     2890.76    182.85 o 
  -3  19  20       11.86      -23.07    233.10 o 
 -14  20  20     1813.03     1664.18    236.88 o 
 -11  20  20     1135.15      807.41    197.87 o 
  -8  20  20     2194.41     2007.94    210.31 o 
  -5  20  20     1756.78     1281.90    233.41 o 
 -10  21  20     1496.13     1494.78    229.98 o 
   0   0  21    66453.69    62090.50   1544.46 o 
   1   1  21    39882.23    34258.04    430.37 o 
  -1   2  21       76.48      118.50    122.38 o 
   2   2  21    16926.29    14988.11    147.88 o 
  -3   3  21    24748.08    24987.11    161.27 o 
   0   3  21      348.61      330.74    110.32 o 
   3   3  21   234739.64   231506.34   2071.12 o 
  -5   4  21      777.16     1110.24    101.10 o 
  -2   4  21     1480.66     1148.03    115.43 o 
   1   4  21    18846.44    19218.86    148.89 o 
   4   4  21        3.24       59.41    113.32 o 
  -7   5  21     7136.46     8304.12    160.38 o 
  -4   5  21   125154.90   114731.16    882.08 o 
  -1   5  21    49874.32    46944.61    253.30 o 
   2   5  21     1442.43     1919.03    108.30 o 
   5   5  21   101852.13    97484.05   1481.03 o 
  -9   6  21    14553.60    15576.74    286.20 o 
  -6   6  21      948.86      910.44    106.14 o 
  -3   6  21    20926.69    18977.42    249.77 o 
   0   6  21     2537.09     2449.36    112.17 o 
   3   6  21      797.80      642.84    114.54 o 
   6   6  21     9227.07     9165.63    169.51 o 
 -11   7  21     2168.53     2470.12    153.48 o 
  -8   7  21   176324.33   178106.28   2128.64 o 
  -5   7  21    46218.96    45918.56    362.12 o 
  -2   7  21    15555.22    15441.27    185.72 o 
   1   7  21   138913.64   138420.56   1483.91 o 
   4   7  21      396.21      355.03    131.47 o 
   7   7  21    56015.89    56454.88   2063.17 o 
 -13   8  21      391.47      319.73    140.25 o 
 -10   8  21     3713.32     3768.46    229.69 o 
  -7   8  21    23342.93    23926.41    189.12 o 
  -4   8  21      764.47      869.31    149.63 o 
  -1   8  21    15622.30    16256.18    177.01 o 
   2   8  21       18.20      172.49    133.82 o 
   5   8  21       56.71     -171.43    171.43 o 
   8   8  21     4294.57     4317.71    184.68 o 
 -15   9  21     2953.16     2974.44    164.25 o 
 -12   9  21    36240.12    35760.99    735.24 o 
  -9   9  21     2297.91     2253.28    122.66 o 
  -6   9  21    42295.70    42167.73    220.00 o 
  -3   9  21    50855.22    52543.74    355.95 o 
   0   9  21     7301.99     6780.75    155.30 o 
   3   9  21    73777.50    73790.66   1320.83 o 
   6   9  21      354.36      443.01    174.50 o 
   9   9  21    36990.60    36972.63    506.43 o 
 -17  10  21     4500.92     4747.03    244.68 o 
 -14  10  21     3206.61     3084.57    165.29 o 
 -11  10  21     8871.23     8851.56    158.31 o 
  -8  10  21     3581.87     3244.62    128.20 o 
  -5  10  21     5890.38     6028.43    137.65 o 
  -2  10  21      121.49      288.83    121.66 o 
   1  10  21      384.03      508.84    138.03 o 
   4  10  21      104.98      232.44    201.28 o 
   7  10  21      324.00      440.28    190.02 o 
  10  10  21      203.67      271.71    258.41 o 
 -19  11  21      145.35      579.04    309.69 o 
 -16  11  21    45467.27    47641.90    737.37 o 
 -13  11  21      121.97      161.57    139.61 o 
 -10  11  21    70048.73    70517.01    432.59 o 
  -7  11  21     1563.94     1913.04    150.47 o 
  -4  11  21     4799.67     5702.85    154.82 o 
  -1  11  21     3827.64     3903.99    142.69 o 
   2  11  21        3.68      169.19    186.31 o 
   5  11  21    32671.32    33306.55    853.95 o 
   8  11  21      627.45      192.00    295.82 o 
 -21  12  21     1339.20     1078.53    321.41 o 
 -18  12  21     9417.41     9419.68    341.13 o 
 -15  12  21       82.75      384.20    190.53 o 
 -12  12  21     6765.47     7605.69    161.46 o 
  -9  12  21    26625.66    26093.84    339.32 o 
  -6  12  21    35713.43    38832.05    225.88 o 
  -3  12  21    23903.70    24413.68    269.07 o 
   0  12  21     3029.30     3441.76    178.41 o 
   3  12  21      287.64      354.09    160.55 o 
   6  12  21     1325.82     1018.69    230.71 o 
 -20  13  21    14480.32    12923.58    319.59 o 
 -17  13  21     1258.16     1580.84    226.32 o 
 -14  13  21    66573.98    65367.59    346.26 o 
 -11  13  21     4084.05     3794.88    143.56 o 
  -8  13  21     2621.63     2980.62    128.89 o 
  -5  13  21    27822.35    26846.62    262.13 o 
  -2  13  21      693.17     1101.48    184.17 o 
   1  13  21    14520.33    14450.44    216.48 o 
   4  13  21      435.41      538.56    272.47 o 
   7  13  21     3041.68     2754.88    236.22 o 
 -19  14  21       59.51      218.43    220.05 o 
 -16  14  21      152.39       64.98    207.44 o 
 -13  14  21      336.88      776.07    194.37 o 
 -10  14  21      871.34      911.82    176.76 o 
  -7  14  21      353.52      295.89    172.65 o 
  -4  14  21    15907.36    15856.81    320.34 o 
  -1  14  21    11365.36    11359.04    203.71 o 
   2  14  21      204.29      439.02    176.28 o 
   5  14  21      800.85      541.34    218.87 o 
 -18  15  21    11971.83    11590.71    266.07 o 
 -15  15  21      191.39      238.32    180.89 o 
 -12  15  21    13052.43    11753.55    198.97 o 
  -9  15  21      463.91      793.02    163.80 o 
  -6  15  21     4123.38     3953.16    192.78 o 
  -3  15  21     6977.46     7423.69    220.77 o 
   0  15  21      217.28      273.54    231.00 o 
   3  15  21    17995.26    16302.96    341.55 o 
 -17  16  21       63.07      203.52    194.02 o 
 -14  16  21      224.16      427.95    181.56 o 
 -11  16  21     6666.46     6982.05    235.52 o 
  -8  16  21    34388.75    35304.82    630.29 o 
  -5  16  21     4313.58     3810.27    205.21 o 
  -2  16  21     2790.18     3093.38    196.91 o 
   1  16  21       55.22       -7.31    429.46 o 
 -19  17  21        0.19       82.75    237.54 o 
 -16  17  21     3701.75     3704.02    211.79 o 
 -13  17  21       15.51      128.12    171.79 o 
 -10  17  21     1971.58     1912.36    187.70 o 
  -7  17  21       25.51      180.65    197.76 o 
  -4  17  21       70.03      415.91    190.63 o 
  -1  17  21     2167.69     1970.16    253.26 o 
   2  17  21      992.94      985.62    214.55 o 
 -18  18  21        4.11      163.63    210.33 o 
 -15  18  21       22.95     -139.98    203.75 o 
 -12  18  21     6392.25     6878.21    184.58 o 
  -9  18  21     1580.43     1644.92    193.46 o 
  -6  18  21    11149.62    11298.70    417.90 o 
  -3  18  21      174.21      303.51    193.15 o 
   0  18  21     1359.53     1360.35    214.68 o 
 -17  19  21      392.87      247.68    212.96 o 
 -14  19  21      144.40       77.65    196.28 o 
 -11  19  21      264.36      352.13    187.09 o 
  -8  19  21       92.70      166.50    202.38 o 
  -5  19  21      836.89      695.64    231.20 o 
  -2  19  21        0.69     -106.78    240.45 o 
 -13  20  21     2358.02     2788.35    268.27 o 
 -10  20  21     5841.64     5937.76    323.92 o 
  -7  20  21     1478.52     1078.70    199.93 o 
  -9  21  21      171.29      121.09    711.81 o 
  -1   1  22     7872.10     9557.85    141.90 o 
  -3   2  22    45546.92    47710.25    426.99 o 
   0   2  22   108795.32   109105.41   1290.61 o 
  -5   3  22    21291.49    21801.43    311.53 o 
  -2   3  22    68609.69    66293.98    685.85 o 
   1   3  22    98459.32    88735.20    678.90 o 
  -7   4  22      588.55      470.00     99.24 o 
  -4   4  22    12392.82    11762.63    131.88 o 
  -1   4  22     1690.80     1169.21    110.80 o 
   2   4  22    84411.68    87613.83    991.68 o 
  -9   5  22     8405.56     8677.30    137.04 o 
  -6   5  22    55836.71    51384.05    472.11 o 
  -3   5  22    41832.80    38864.71    200.94 o 
   0   5  22    25956.77    24722.43    297.16 o 
   3   5  22   185170.63   183938.69   2157.01 o 
 -11   6  22     1318.37     1326.46    133.93 o 
  -8   6  22    14772.59    16178.96    218.27 o 
  -5   6  22    31526.91    29948.95    245.88 o 
  -2   6  22    24075.36    23135.65    160.97 o 
   1   6  22    11853.67    10944.66    162.48 o 
   4   6  22     1772.30     2102.62    123.13 o 
 -13   7  22     5256.93     4957.93    206.24 o 
 -10   7  22   153801.44   155741.27   2868.46 o 
  -7   7  22    10296.57     9721.69    127.55 o 
  -4   7  22    69036.30    67192.04    840.31 o 
  -1   7  22   117835.95   114115.93   1419.53 o 
   2   7  22      573.17      948.55    120.21 o 
   5   7  22    80077.28    78738.18   2613.90 o 
 -15   8  22     4182.45     4130.88    170.30 o 
 -12   8  22      699.02      870.73    131.75 o 
  -9   8  22    12071.78    12660.62    220.09 o 
  -6   8  22     8114.01     8752.59    149.28 o 
  -3   8  22    45708.73    43719.50    276.46 o 
   0   8  22    49633.91    52294.87    430.77 o 
   3   8  22    21691.96    23108.55    356.43 o 
   6   8  22     1002.13     1202.16    185.34 o 
 -17   9  22      197.10      273.17    230.30 o 
 -14   9  22    43141.96    43086.78   1464.75 o 
 -11   9  22     9883.58    10691.04    250.05 o 
  -8   9  22    39871.01    39953.85    394.01 o 
  -5   9  22    19475.97    20026.76    193.56 o 
  -2   9  22       99.54      407.20    131.99 o 
   1   9  22    26483.45    24223.22    368.92 o 
   4   9  22     1955.13     1854.63    152.35 o 
   7   9  22    19309.62    20269.21    761.80 o 
 -19  10  22      227.47      239.37    245.72 o 
 -16  10  22       88.65      110.37    218.25 o 
 -13  10  22        3.21      301.47    172.22 o 
 -10  10  22    26454.47    25193.24    680.71 o 
  -7  10  22    14046.92    14374.69    176.02 o 
  -4  10  22    55479.74    54302.54    367.19 o 
  -1  10  22    69367.57    72772.87    498.67 o 
   2  10  22     4789.84     5372.34    160.02 o 
   5  10  22      211.32      211.50    202.21 o 
   8  10  22     4665.17     4556.01    301.04 o 
 -18  11  22    25047.85    25034.61    689.12 o 
 -15  11  22     1317.89     1477.01    156.35 o 
 -12  11  22     2295.71     1902.31    135.18 o 
  -9  11  22    10514.30    11559.60    219.70 o 
  -6  11  22    11762.96    12137.97    219.57 o 
  -3  11  22    75557.77    76770.18    300.83 o 
   0  11  22     6718.11     6394.54    164.90 o 
   3  11  22    23332.15    23781.75    676.96 o 
   6  11  22     5391.05     6175.31    284.11 o 
   9  11  22     1047.15     1224.25    257.75 o 
 -20  12  22    14724.61    14464.02    506.83 o 
 -17  12  22     9147.80     9057.10    216.27 o 
 -14  12  22    17687.62    16646.18    609.83 o 
 -11  12  22       99.14      412.98    122.11 o 
  -8  12  22    28266.29    30450.76    494.05 o 
  -5  12  22    77360.36    79373.02    805.21 o 
  -2  12  22    34893.76    38283.78    631.60 o 
   1  12  22     4851.58     5039.37    201.07 o 
   4  12  22      243.98      427.58    190.47 o 
   7  12  22     1720.88     2090.67    299.04 o 
 -19  13  22     4734.02     4368.50    271.19 o 
 -16  13  22    11415.33    12048.00    504.19 o 
 -13  13  22    15708.44    15477.31    420.30 o 
 -10  13  22    67960.10    64552.09    257.67 o 
  -7  13  22    39781.02    40007.35    424.47 o 
  -4  13  22     1142.77     1922.24    149.81 o 
  -1  13  22    61989.55    62681.54    841.07 o 
   2  13  22     3963.57     4536.36    226.93 o 
   5  13  22     5395.55     5445.46    250.67 o 
 -18  14  22      177.53      186.03    237.72 o 
 -15  14  22     1563.36     1508.61    182.89 o 
 -12  14  22     3953.01     3767.02    189.05 o 
  -9  14  22     5296.50     5315.57    144.71 o 
  -6  14  22      636.95      601.82    165.50 o 
  -3  14  22     1715.43     2106.72    194.17 o 
   0  14  22    11819.24    12611.72    272.28 o 
   3  14  22      552.29      909.72    282.08 o 
   6  14  22      783.76      660.23    231.82 o 
 -20  15  22    13801.56    11370.90    683.41 o 
 -17  15  22      858.18      962.68    218.80 o 
 -14  15  22     7270.07     8123.08    196.26 o 
 -11  15  22    11959.67    10970.20    193.11 o 
  -8  15  22    10279.68    11056.74    274.44 o 
  -5  15  22    26925.94    25093.48    228.98 o 
  -2  15  22    10424.40    10496.90    212.63 o 
   1  15  22    17097.08    17200.47    226.27 o 
   4  15  22      285.90      657.85    256.18 o 
 -19  16  22      672.63      606.64    249.28 o 
 -16  16  22       16.85        8.99    215.82 o 
 -13  16  22      598.33      621.80    187.55 o 
 -10  16  22    35104.14    36744.96    928.75 o 
  -7  16  22    23967.51    24115.33    535.63 o 
  -4  16  22    13949.78    14183.26    198.94 o 
  -1  16  22     4204.77     4440.45    266.83 o 
   2  16  22       49.69     -120.71    222.70 o 
 -18  17  22     3127.17     2767.24    256.36 o 
 -15  17  22     4076.12     4566.38    233.48 o 
 -12  17  22     2521.53     2803.72    195.64 o 
  -9  17  22      783.75     1015.09    163.60 o 
  -6  17  22     4142.02     4268.87    214.18 o 
  -3  17  22     5793.82     5191.32    218.01 o 
   0  17  22     1692.88     1838.25    226.77 o 
 -17  18  22       38.30      344.47    254.16 o 
 -14  18  22     3281.56     3164.97    232.37 o 
 -11  18  22     3324.71     3458.11    207.09 o 
  -8  18  22     7665.23     8014.14    254.48 o 
  -5  18  22     3525.65     3212.97    185.28 o 
  -2  18  22     3137.23     2845.93    233.17 o 
 -16  19  22     3231.56     2842.08    280.07 o 
 -13  19  22      146.14       95.07    233.30 o 
 -10  19  22     1662.54     1760.85    206.99 o 
  -7  19  22     2431.93     1967.23    190.76 o 
  -4  19  22      243.38      248.64    208.60 o 
 -15  20  22      184.45      331.77    215.75 o 
 -12  20  22     4358.23     3861.66    255.28 o 
  -9  20  22     2339.26     2338.22    209.92 o 
  -6  20  22    11438.61     9363.39    762.07 o 
   0   1  23      710.05     1823.11    123.20 o 
  -2   2  23        0.91      297.65    114.57 o 
   1   2  23    61897.00    51878.11    376.23 o 
  -4   3  23    77029.61    73330.62    423.82 o 
  -1   3  23   103599.91    96883.35    832.60 o 
   2   3  23    56096.89    50374.80    256.90 o 
  -6   4  23       35.77      157.94    105.49 o 
  -3   4  23   190516.83   181920.59   1088.49 o 
   0   4  23      989.00     1195.20    109.81 o 
   3   4  23   203554.38   213683.59   3510.29 o 
  -8   5  23    11153.69    12554.89    133.99 o 
  -5   5  23    13331.76    12335.66    166.07 o 
  -2   5  23    27084.11    25127.23    193.68 o 
   1   5  23     5391.24     5431.46    121.09 o 
   4   5  23    34452.18    34256.14    542.22 o 
 -10   6  23      227.94      121.41    109.58 o 
  -7   6  23   177881.39   174129.97   1775.98 o 
  -4   6  23     8767.84     8114.82    132.49 o 
  -1   6  23   181799.89   174833.16   1740.88 o 
   2   6  23     9881.11    10720.54    131.36 o 
   5   6  23    29058.59    28566.67    741.30 o 
 -12   7  23      541.13      740.90    178.24 o 
  -9   7  23   101286.39   103776.76   1162.61 o 
  -6   7  23    12446.87    12856.64    149.48 o 
  -3   7  23    46363.97    44303.98    316.30 o 
   0   7  23    33044.61    32679.10    459.49 o 
   3   7  23      200.83      279.67    126.88 o 
   6   7  23    10942.17    11897.31    620.87 o 
 -14   8  23    23886.67    24175.61    959.78 o 
 -11   8  23    23757.18    24218.17    605.57 o 
  -8   8  23     8471.73     7871.49    181.96 o 
  -5   8  23   192771.13   190430.17   1621.32 o 
  -2   8  23      619.28      486.94     98.37 o 
   1   8  23   222574.02   232867.11   1691.78 o 
   4   8  23    18172.75    18589.59    522.86 o 
   7   8  23    14631.21    15989.02    650.56 o 
 -16   9  23     2651.53     3220.68    194.94 o 
 -13   9  23    13875.73    14941.62    459.78 o 
 -10   9  23     3854.96     3746.67    169.31 o 
  -7   9  23    17817.25    18614.07    173.92 o 
  -4   9  23     6617.13     7155.42    157.59 o 
  -1   9  23      943.37     1068.31    124.85 o 
   2   9  23       58.20        3.73    139.76 o 
   5   9  23     1114.96     1525.52    163.10 o 
   8   9  23     1623.03     1620.84    228.79 o 
 -18  10  23    21271.29    22848.47    354.24 o 
 -15  10  23    18054.84    19036.93    779.72 o 
 -12  10  23    10314.13     9694.61    219.35 o 
  -9  10  23    77883.96    80170.16   1043.31 o 
  -6  10  23      434.77      227.20    123.53 o 
  -3  10  23   136173.88   139812.33    726.56 o 
   0  10  23      123.88      310.73    155.27 o 
   3  10  23    46756.07    48172.00    353.82 o 
   6  10  23    19886.35    20498.83    636.49 o 
   9  10  23      704.97      839.72    257.36 o 
 -20  11  23      649.43      657.35    264.61 o 
 -17  11  23     9322.42    10358.74    343.37 o 
 -14  11  23     1175.43      954.45    164.38 o 
 -11  11  23       69.39      149.11    138.85 o 
  -8  11  23     6400.80     6231.78    162.96 o 
  -5  11  23     2555.82     2738.50    140.78 o 
  -2  11  23    26012.54    24602.82    207.91 o 
   1  11  23      693.46      726.87    166.54 o 
   4  11  23      987.76     1327.47    213.92 o 
   7  11  23      119.83      352.96    227.56 o 
 -19  12  23     1627.29     1831.55    237.92 o 
 -16  12  23    30776.66    32086.72    783.62 o 
 -13  12  23    96349.82    92247.48   1492.54 o 
 -10  12  23     3491.45     3640.37    135.98 o 
  -7  12  23   215898.95   224734.08   1494.54 o 
  -4  12  23     3887.92     4365.83    166.93 o 
  -1  12  23    49609.54    49286.87    379.50 o 
   2  12  23    16636.67    16877.32    219.48 o 
   5  12  23     9919.14    10734.92    224.93 o 
   8  12  23     8423.52     8144.87    343.44 o 
 -18  13  23     8524.45     8200.52    228.82 o 
 -15  13  23     2040.65     1846.45    179.80 o 
 -12  13  23    16745.79    14488.44    296.83 o 
  -9  13  23      213.51      456.25    131.71 o 
  -6  13  23      573.97      754.18    146.48 o 
  -3  13  23    25879.50    23412.70    227.92 o 
   0  13  23      989.28      926.85    177.26 o 
   3  13  23    10779.46    10708.50    202.58 o 
   6  13  23     1457.41     1469.43    250.61 o 
 -20  14  23     1532.88     1309.29    286.76 o 
 -17  14  23    13370.16    12956.49    273.99 o 
 -14  14  23     9252.39     9063.79    255.31 o 
 -11  14  23    80729.23    78309.11   1463.09 o 
  -8  14  23    17415.44    16252.74    355.63 o 
  -5  14  23   120940.36   121145.60    780.79 o 
  -2  14  23    17817.04    17790.51    296.98 o 
   1  14  23    47677.15    49301.82    772.88 o 
   4  14  23     9656.90    10676.66    665.22 o 
 -19  15  23     2229.24     1575.49    222.15 o 
 -16  15  23      547.50      571.34    195.15 o 
 -13  15  23       15.56       82.47    197.58 o 
 -10  15  23      203.95      180.60    181.44 o 
  -7  15  23      621.76      569.34    187.17 o 
  -4  15  23       41.26      -73.18    159.96 o 
  -1  15  23     2607.09     2671.24    196.45 o 
   2  15  23     4032.29     4153.01    337.88 o 
 -18  16  23     4638.60     4178.64    242.46 o 
 -15  16  23    22831.22    23398.84    231.61 o 
 -12  16  23      386.58      452.93    157.37 o 
  -9  16  23   113149.00   110087.54   1818.54 o 
  -6  16  23      681.97      599.56    176.03 o 
  -3  16  23    30516.13    32042.54    393.42 o 
   0  16  23     4541.28     4623.55    314.94 o 
   3  16  23      165.50      247.47    233.04 o 
 -17  17  23       65.79      130.94    242.22 o 
 -14  17  23     4909.52     5026.14    229.85 o 
 -11  17  23     7936.52     7086.62    185.73 o 
  -8  17  23      169.16      373.77    176.90 o 
  -5  17  23     3057.90     2835.57    174.63 o 
  -2  17  23      496.66      590.15    248.51 o 
   1  17  23     9891.36     8618.48    371.05 o 
 -16  18  23     2251.66     2071.19    216.55 o 
 -13  18  23    23067.06    20888.54    386.95 o 
 -10  18  23      673.31      549.93    190.93 o 
  -7  18  23    32706.02    32043.59    757.91 o 
  -4  18  23      355.54      304.55    176.63 o 
  -1  18  23     8730.50     8313.26    704.36 o 
 -15  19  23      106.33       52.98    221.99 o 
 -12  19  23      245.98      241.82    190.15 o 
  -9  19  23      115.36      177.57    179.10 o 
  -6  19  23      625.06      793.71    192.79 o 
  -3  19  23     2956.83     2540.42    246.62 o 
 -14  20  23      269.72      447.62    240.61 o 
 -11  20  23     8468.43     6569.85    330.96 o 
  -8  20  23      495.26      434.08    249.36 o 
   0   0  24   357669.84   327868.66   6207.93 o 
   1   1  24     2892.48     2948.15    120.45 o 
  -1   2  24    24443.02    23196.00    173.17 o 
   2   2  24   166654.42   151488.80    887.44 o 
  -3   3  24     1528.23     1666.26    124.43 o 
   0   3  24     4605.43     4950.85    121.91 o 
   3   3  24      175.15      412.37    100.00 o 
  -5   4  24     9805.74     9820.91    170.23 o 
  -2   4  24   235674.39   223893.41   1374.82 o 
   1   4  24    14431.41    14634.13    143.42 o 
   4   4  24    73553.80    73275.46    973.87 o 
  -7   5  24      216.16      301.47    121.93 o 
  -4   5  24     1452.96     1786.99    110.60 o 
  -1   5  24     7551.73     7675.84    143.56 o 
   2   5  24     2319.35     2449.23    116.89 o 
   5   5  24     2663.84     3011.73    120.51 o 
  -9   6  24     8650.00     9145.74    197.10 o 
  -6   6  24   130770.57   128850.49   1697.88 o 
  -3   6  24    23765.17    21638.07    193.03 o 
   0   6  24    98464.12    95044.18    922.25 o 
   3   6  24     2976.79     3176.94    118.22 o 
   6   6  24     9264.68     9351.52    283.34 o 
 -11   7  24      731.78      754.99    125.27 o 
  -8   7  24      122.28      321.49    122.37 o 
  -5   7  24     3805.96     3908.21    111.78 o 
  -2   7  24     1693.54     1755.50    111.52 o 
   1   7  24     2453.68     2622.94    134.90 o 
   4   7  24     3411.56     3448.67    144.84 o 
   7   7  24       59.32      -74.73    186.33 o 
 -13   8  24      311.21      495.07    139.69 o 
 -10   8  24     8954.59     9783.52    305.65 o 
  -7   8  24    32223.16    31478.92    657.26 o 
  -4   8  24    27229.02    26878.07    266.41 o 
  -1   8  24    28149.34    27844.91    470.98 o 
   2   8  24    40202.22    41099.69    619.27 o 
   5   8  24      492.95      778.05    179.77 o 
   8   8  24      469.92      660.66    170.90 o 
 -15   9  24     2509.46     2637.54    174.90 o 
 -12   9  24     3523.09     3992.07    182.21 o 
  -9   9  24     3735.37     3932.21    118.40 o 
  -6   9  24     6427.45     6615.95    137.79 o 
  -3   9  24      376.30      469.11    155.55 o 
   0   9  24    21611.01    21712.53    331.29 o 
   3   9  24      708.21      798.39    163.41 o 
   6   9  24     3666.58     3869.77    183.28 o 
   9   9  24      702.44      671.72    247.37 o 
 -17  10  24      538.59      496.83    238.29 o 
 -14  10  24     1121.41     1590.43    148.71 o 
 -11  10  24    13105.68    13202.66    243.88 o 
  -8  10  24    48754.38    47257.84    390.98 o 
  -5  10  24    30209.96    30595.47    204.47 o 
  -2  10  24     4300.87     4705.22    148.25 o 
   1  10  24      571.94      782.43    143.57 o 
   4  10  24     2445.52     2603.81    178.50 o 
   7  10  24       36.34      311.59    225.11 o 
  10  10  24      383.00      374.63    265.59 o 
 -19  11  24     3067.61     3348.78    438.02 o 
 -16  11  24     2401.17     2221.93    159.49 o 
 -13  11  24    26522.62    26197.71    575.57 o 
 -10  11  24    12104.92    13218.75    158.60 o 
  -7  11  24     6952.98     6836.98    126.80 o 
  -4  11  24     2235.45     2575.24    133.58 o 
  -1  11  24     1866.94     1608.05    138.41 o 
   2  11  24    19716.97    19939.43    344.09 o 
   5  11  24       20.72      340.13    168.11 o 
   8  11  24     3480.56     3713.57    265.97 o 
 -18  12  24     2081.56     2013.25    256.53 o 
 -15  12  24       21.29       91.60    169.86 o 
 -12  12  24     6552.45     7579.99    164.76 o 
  -9  12  24    37974.77    37746.70    418.60 o 
  -6  12  24    29463.96    31789.60    730.37 o 
  -3  12  24    35471.08    37096.15    309.74 o 
   0  12  24     9813.22     9738.88    157.77 o 
   3  12  24     1401.83     1790.48    269.70 o 
   6  12  24     1166.13     1372.57    287.21 o 
 -20  13  24        3.64      201.63    226.88 o 
 -17  13  24    17541.03    17931.58    373.38 o 
 -14  13  24     2948.04     2735.63    196.03 o 
 -11  13  24    12525.51    13134.72    242.10 o 
  -8  13  24     4039.00     4047.26    165.77 o 
  -5  13  24    18741.36    18040.70    198.77 o 
  -2  13  24    11971.43    12467.59    184.83 o 
   1  13  24       64.29      140.41    193.20 o 
   4  13  24    16180.25    16200.61    376.74 o 
   7  13  24      265.66     -165.14    307.81 o 
 -19  14  24     2501.86     2331.77    263.33 o 
 -16  14  24      593.53      773.30    185.50 o 
 -13  14  24     2736.54     3018.74    194.74 o 
 -10  14  24      178.38      389.81    149.80 o 
  -7  14  24     4645.94     5303.21    256.60 o 
  -4  14  24     7323.07     6801.12    167.46 o 
  -1  14  24    13207.56    13481.68    214.68 o 
   2  14  24     1730.46     2021.82    233.82 o 
   5  14  24     3343.79     3297.90    316.09 o 
 -18  15  24        5.70      -60.76    212.74 o 
 -15  15  24    18953.71    19487.84    249.51 o 
 -12  15  24      238.49      608.45    185.90 o 
  -9  15  24    11077.55    11375.29    332.64 o 
  -6  15  24     9128.33     9083.25    192.46 o 
  -3  15  24        7.29      -64.40    163.28 o 
   0  15  24    24232.47    24237.38    296.56 o 
   3  15  24      277.93      472.93    251.22 o 
 -17  16  24      229.92      258.02    233.71 o 
 -14  16  24      344.17      467.52    167.33 o 
 -11  16  24    16165.70    15707.58    208.01 o 
  -8  16  24    13199.07    12274.59    220.58 o 
  -5  16  24     5460.11     5448.82    229.66 o 
  -2  16  24        4.26      140.62    197.13 o 
   1  16  24      574.01      658.91    254.97 o 
 -16  17  24       28.02      135.29    208.16 o 
 -13  17  24    15181.67    15744.58    215.50 o 
 -10  17  24      346.88      271.04    199.24 o 
  -7  17  24     3460.31     3620.59    194.10 o 
  -4  17  24     9456.40    10494.27    497.21 o 
  -1  17  24      148.33      463.66    315.31 o 
 -15  18  24      925.43      864.47    189.64 o 
 -12  18  24      807.63      977.31    172.24 o 
  -9  18  24      328.12      471.56    211.31 o 
  -6  18  24      311.85      422.94    190.91 o 
  -3  18  24     1650.78     1936.56    331.45 o 
 -14  19  24     1468.60     1514.28    251.62 o 
 -11  19  24     1822.85     2007.02    198.98 o 
  -8  19  24     1420.26     1480.64    183.03 o 
  -5  19  24      161.13      275.47    228.03 o 
 -13  20  24     3895.96     4012.57    277.20 o 
 -10  20  24      894.04      704.91    229.90 o 
  -7  20  24       21.58      232.74    248.51 o 
  -1   1  25    11903.04    11424.12    235.46 o 
  -3   2  25    13990.29    13443.13    130.17 o 
   0   2  25   270673.28   246131.58   1923.54 o 
  -5   3  25     7978.08     7562.43    125.62 o 
  -2   3  25    20548.85    19501.06    166.22 o 
   1   3  25    28140.75    26173.39    222.88 o 
  -7   4  25     1719.21     2399.53    186.87 o 
  -4   4  25   177938.05   163259.41   1508.85 o 
  -1   4  25     7344.71     7063.93    132.40 o 
   2   4  25   118349.09   111008.45    894.27 o 
  -9   5  25      286.47      340.82    129.69 o 
  -6   5  25    43534.82    42839.36    423.56 o 
  -3   5  25     7867.71     7833.41    125.34 o 
   0   5  25       91.29      246.49    101.51 o 
   3   5  25    46138.52    44749.04    791.04 o 
 -11   6  25     1220.92     1296.40    120.82 o 
  -8   6  25    43101.68    42550.64    532.76 o 
  -5   6  25     3747.69     3796.73    124.07 o 
  -2   6  25   108308.18   103897.78    684.93 o 
   1   6  25     3171.70     2984.84    109.78 o 
   4   6  25    29821.39    30030.88    488.36 o 
 -13   7  25     2707.72     2922.22    203.49 o 
 -10   7  25    21067.46    21174.40    392.11 o 
  -7   7  25     2017.66     2053.57    109.66 o 
  -4   7  25     5931.49     5530.62    114.91 o 
  -1   7  25    16132.34    14830.58    153.16 o 
   2   7  25      468.95      665.95    120.61 o 
   5   7  25    15872.00    16774.75    493.13 o 
 -15   8  25      999.44     1192.76    171.47 o 
 -12   8  25     7954.76     7969.66    226.13 o 
  -9   8  25     6439.63     6392.23    201.60 o 
  -6   8  25    27716.67    26848.38    221.38 o 
  -3   8  25    15904.02    14978.83    178.19 o 
   0   8  25    35112.57    35049.74    217.07 o 
   3   8  25     2400.24     2615.20    132.60 o 
   6   8  25     3367.28     3306.33    160.09 o 
 -17   9  25     1373.37     1274.89    186.34 o 
 -14   9  25    13039.18    13112.77    353.79 o 
 -11   9  25     8524.86     9104.83    226.59 o 
  -8   9  25    12626.67    11890.19    162.05 o 
  -5   9  25      655.80      690.65    145.30 o 
  -2   9  25      466.99      625.53    133.46 o 
   1   9  25    12817.35    12352.96    247.10 o 
   4   9  25     9592.42     9604.75    264.60 o 
   7   9  25     6544.77     6641.35    181.30 o 
 -19  10  25     1599.26     1871.42    479.86 o 
 -16  10  25      227.65      318.31    140.47 o 
 -13  10  25     1985.95     1933.87    148.77 o 
 -10  10  25    10459.85    11013.22    149.20 o 
  -7  10  25     7703.83     7696.03    152.91 o 
  -4  10  25    24116.79    24608.33    190.21 o 
  -1  10  25     6580.43     6304.73    143.36 o 
   2  10  25     9794.61    10171.56    172.46 o 
   5  10  25        1.07       93.51    177.33 o 
   8  10  25      362.63      284.95    413.06 o 
 -18  11  25     1329.64     1714.97    220.14 o 
 -15  11  25     8483.28     8652.65    317.54 o 
 -12  11  25     9530.07     9611.51    267.19 o 
  -9  11  25     8485.68     9128.96    160.40 o 
  -6  11  25     2256.99     2304.91    158.39 o 
  -3  11  25     1024.18      916.78    157.40 o 
   0  11  25    12183.36    13166.38    270.05 o 
   3  11  25     8255.91     8494.73    305.73 o 
   6  11  25     9969.72    10300.28    217.12 o 
   9  11  25     1372.42      891.23    271.38 o 
 -20  12  25     1105.38     1377.01    345.46 o 
 -17  12  25      156.71      102.25    219.89 o 
 -14  12  25      814.19      839.66    172.36 o 
 -11  12  25      219.02      269.09    160.83 o 
  -8  12  25     6631.17     7262.36    172.87 o 
  -5  12  25     8066.82     8254.76    161.02 o 
  -2  12  25     3159.10     3469.28    173.51 o 
   1  12  25     2721.93     3025.91    183.23 o 
   4  12  25      185.64      276.15    169.94 o 
   7  12  25      259.07      327.06    250.08 o 
 -19  13  25     7736.24     7125.48    379.70 o 
 -16  13  25     3121.09     2932.88    191.21 o 
 -13  13  25    17522.05    17937.88    479.98 o 
 -10  13  25      834.00      652.97    149.43 o 
  -7  13  25      546.33      839.17    145.00 o 
  -4  13  25     5149.08     5413.43    151.91 o 
  -1  13  25     1912.12     1718.33    161.64 o 
   2  13  25    14788.39    14578.95    392.77 o 
   5  13  25     2410.49     2727.20    297.56 o 
 -18  14  25      348.06      324.92    213.08 o 
 -15  14  25     2024.42     2042.39    206.42 o 
 -12  14  25       14.75      109.67    137.58 o 
  -9  14  25     3434.55     3641.63    158.51 o 
  -6  14  25        0.55      150.50    169.06 o 
  -3  14  25     4284.38     4526.65    185.95 o 
   0  14  25        0.11       15.63    189.34 o 
   3  14  25     3270.75     3257.00    180.42 o 
 -17  15  25     9808.24     9278.76    224.26 o 
 -14  15  25     3181.19     2695.40    215.95 o 
 -11  15  25    11997.95    12077.33    214.65 o 
  -8  15  25      188.16      214.37    168.19 o 
  -5  15  25      527.22      729.30    194.10 o 
  -2  15  25    15100.24    15998.91    384.16 o 
   1  15  25     1110.05     1256.03    402.48 o 
   4  15  25    10771.61    10346.53    344.38 o 
 -19  16  25      892.34      860.45    255.76 o 
 -16  16  25        7.37      251.41    220.97 o 
 -13  16  25     1728.35     1765.09    185.57 o 
 -10  16  25      409.14      576.10    177.26 o 
  -7  16  25     1748.58     2104.07    201.71 o 
  -4  16  25       47.67      223.22    211.26 o 
  -1  16  25     2294.11     2166.48    250.10 o 
   2  16  25      716.03      448.24    319.41 o 
 -18  17  25      919.32      758.42    260.10 o 
 -15  17  25     8491.95     8773.18    221.25 o 
 -12  17  25     2216.69     1952.33    221.17 o 
  -9  17  25     1905.85     1964.22    209.27 o 
  -6  17  25     1709.32     1839.49    197.29 o 
  -3  17  25      657.34      718.89    202.58 o 
   0  17  25    11280.42    10839.90    305.49 o 
 -17  18  25     1277.06     1353.16    258.26 o 
 -14  18  25      203.69      325.22    198.33 o 
 -11  18  25      614.14      876.11    195.40 o 
  -8  18  25      541.05      453.36    190.36 o 
  -5  18  25      540.21      800.56    240.66 o 
  -2  18  25      860.11     1084.14    293.68 o 
 -16  19  25     1511.96     1160.92    211.44 o 
 -13  19  25     4412.56     4318.78    215.24 o 
 -10  19  25     1771.07     1862.04    219.68 o 
  -7  19  25       23.18      204.32    186.65 o 
  -4  19  25     5875.25     5374.82    677.06 o 
 -12  20  25     1545.10     1290.45    194.85 o 
  -9  20  25     1262.93     1063.52    227.32 o 
   0   1  26    20061.81    22582.14    160.18 o 
  -2   2  26   288182.56   263975.59   1869.29 o 
   1   2  26     4651.07     4600.42    121.92 o 
  -4   3  26    19880.07    19228.29    145.67 o 
  -1   3  26     6893.02     6596.41    152.02 o 
   2   3  26     5951.34     5446.14    121.20 o 
  -6   4  26   150681.13   143735.92   1193.91 o 
  -3   4  26     7753.67     6943.97    141.20 o 
   0   4  26   209384.66   194072.72    665.54 o 
   3   4  26    10375.54    10639.73    224.93 o 
  -8   5  26    42300.45    41608.02    390.44 o 
  -5   5  26     8051.83     7109.02    131.27 o 
  -2   5  26       12.96      171.40    100.26 o 
   1   5  26    17441.12    16654.63    244.61 o 
   4   5  26    17341.47    17375.34    244.77 o 
 -10   6  26    32257.57    31728.55    472.85 o 
  -7   6  26    15496.96    15699.68    163.92 o 
  -4   6  26   137626.81   133382.63   1019.88 o 
  -1   6  26    16028.86    15859.49    203.80 o 
   2   6  26    92519.27    91408.60   1262.21 o 
   5   6  26    16338.87    16644.61    332.34 o 
 -12   7  26    26228.28    25077.52    858.77 o 
  -9   7  26    37696.43    37442.87    546.14 o 
  -6   7  26    16212.46    15386.41    145.49 o 
  -3   7  26      498.47      635.19    118.08 o 
   0   7  26    10877.49    11096.31    144.17 o 
   3   7  26    32817.36    31515.18    320.98 o 
   6   7  26     7987.80     7992.98    219.82 o 
 -14   8  26    18143.47    18719.36    821.32 o 
 -11   8  26     5644.48     5725.60    163.63 o 
  -8   8  26     7972.76     8147.63    171.54 o 
  -5   8  26    11507.33    12188.37    128.47 o 
  -2   8  26    28644.07    28986.26    350.30 o 
   1   8  26    23761.51    24591.93    268.98 o 
   4   8  26    23352.17    23346.74    687.06 o 
   7   8  26     9806.25    10090.75    591.83 o 
 -16   9  26     6716.24     7017.58    238.28 o 
 -13   9  26    14261.65    14512.85    362.10 o 
 -10   9  26    33059.21    32240.65    460.37 o 
  -7   9  26     9781.99     9859.44    169.21 o 
  -4   9  26     3593.19     3226.02    123.11 o 
  -1   9  26    11701.91    12069.19    175.14 o 
   2   9  26    18803.63    18823.20    246.32 o 
   5   9  26     9840.60     9506.99    264.95 o 
   8   9  26     8944.31     9609.51    552.45 o 
 -18  10  26     7338.82     7668.60    498.58 o 
 -15  10  26     6643.29     6712.14    207.54 o 
 -12  10  26     6766.73     6821.50    216.36 o 
  -9  10  26     7252.72     7357.89    181.37 o 
  -6  10  26    43071.02    42747.23    366.99 o 
  -3  10  26      661.49      934.70    155.62 o 
   0  10  26     9969.20    10608.21    145.36 o 
   3  10  26     1280.46     1426.72    174.48 o 
   6  10  26     2260.72     2513.20    257.56 o 
   9  10  26      616.10      576.59    265.00 o 
 -20  11  26      496.03      492.44    351.95 o 
 -17  11  26     7191.80     7547.57    224.43 o 
 -14  11  26     2973.81     3402.92    174.98 o 
 -11  11  26    27291.91    28531.68    418.81 o 
  -8  11  26       15.76      128.20    139.31 o 
  -5  11  26     7819.70     8343.63    158.50 o 
  -2  11  26     1522.62     2405.86    168.95 o 
   1  11  26     8775.43     8984.27    264.54 o 
   4  11  26    19193.24    19801.04    422.96 o 
   7  11  26     2804.44     2468.68    252.83 o 
 -19  12  26      971.94      750.83    239.13 o 
 -16  12  26    12861.54    13110.88    204.46 o 
 -13  12  26     6434.37     6290.43    180.08 o 
 -10  12  26     9020.75     9971.75    182.08 o 
  -7  12  26     6204.68     6074.50    155.44 o 
  -4  12  26    14430.17    14610.13    242.39 o 
  -1  12  26     8411.09     8232.35    165.96 o 
   2  12  26    13701.96    12819.88    200.63 o 
   5  12  26     2479.13     2423.92    206.73 o 
   8  12  26     3775.52     3805.60    339.88 o 
 -18  13  26     2761.27     2811.97    251.50 o 
 -15  13  26    18874.75    18544.25    386.45 o 
 -12  13  26     1174.05     1263.08    169.23 o 
  -9  13  26    11722.61    11429.86    330.29 o 
  -6  13  26     6799.02     6766.48    191.05 o 
  -3  13  26      297.64      413.26    168.10 o 
   0  13  26    17171.17    17786.77    193.86 o 
   3  13  26     1779.71     1847.32    209.90 o 
   6  13  26    11290.05    11111.23    291.65 o 
 -17  14  26     2132.26     1935.64    203.03 o 
 -14  14  26     2289.38     2228.66    166.99 o 
 -11  14  26     4660.45     4295.64    181.07 o 
  -8  14  26     1716.55     1793.03    166.10 o 
  -5  14  26     9248.93     8330.72    177.11 o 
  -2  14  26     3125.89     2453.81    175.77 o 
   1  14  26     3432.76     3049.98    229.81 o 
   4  14  26     2618.14     2516.75    310.75 o 
 -19  15  26    10807.00     8550.05    280.79 o 
 -16  15  26     2782.77     2848.66    202.20 o 
 -13  15  26    13774.16    14220.29    583.30 o 
 -10  15  26     1347.49     1319.80    163.49 o 
  -7  15  26     7767.78     7361.48    170.70 o 
  -4  15  26     4766.31     5396.32    185.48 o 
  -1  15  26     1249.22     1047.47    193.33 o 
   2  15  26    16109.98    15938.61    683.15 o 
 -18  16  26     1592.12     1534.39    246.29 o 
 -15  16  26      842.19      844.39    216.51 o 
 -12  16  26        9.77      150.18    161.90 o 
  -9  16  26     8332.14     7743.94    260.17 o 
  -6  16  26      796.56     1007.25    201.87 o 
  -3  16  26     1265.08     1431.24    189.64 o 
   0  16  26      163.65      216.55    251.65 o 
 -17  17  26     8074.14     7470.24    347.18 o 
 -14  17  26      470.05      298.03    180.45 o 
 -11  17  26     3181.54     3436.81    193.76 o 
  -8  17  26     2491.15     2747.13    213.24 o 
  -5  17  26     1122.31     1263.34    219.31 o 
  -2  17  26    12295.29    13124.39    253.85 o 
   1  17  26       28.82       67.00    278.38 o 
 -16  18  26      224.64      288.14    220.87 o 
 -13  18  26      792.45      587.89    191.66 o 
 -10  18  26        6.93      -16.77    188.95 o 
  -7  18  26      254.69      160.31    197.15 o 
  -4  18  26      708.04      566.26    221.47 o 
  -1  18  26      401.64      289.33    213.53 o 
 -15  19  26     7920.56     7191.91    655.27 o 
 -12  19  26       72.69      354.14    219.76 o 
  -9  19  26      112.24      193.34    206.00 o 
  -6  19  26     3516.51     2867.57    202.74 o 
 -11  20  26     1805.93     1047.08    238.74 o 
  -8  20  26       25.03       37.02    222.57 o 
   0   0  27    30348.83    25473.59   1190.15 o 
   1   1  27    43155.54    40331.38    183.43 o 
  -1   2  27     1927.70     2083.06    116.26 o 
   2   2  27     6786.81     6069.86    138.67 o 
  -3   3  27    25660.70    26868.01    178.73 o 
   0   3  27     2813.67     2434.99    111.13 o 
   3   3  27    96174.97    89914.57   1003.02 o 
  -5   4  27     3112.58     3179.76    121.58 o 
  -2   4  27    26802.49    25200.52    161.86 o 
   1   4  27      198.16      149.78    108.55 o 
   4   4  27    12736.75    12230.54    262.29 o 
  -7   5  27       38.93      207.62    109.10 o 
  -4   5  27    83297.93    80145.87    420.59 o 
  -1   5  27    48163.19    44760.61    495.27 o 
   2   5  27     4564.91     4701.77    128.38 o 
   5   5  27   106227.28   103997.97   1464.35 o 
  -9   6  27    19255.27    19783.91    319.78 o 
  -6   6  27     6934.78     6661.37    116.30 o 
  -3   6  27     9884.47    10128.70    140.33 o 
   0   6  27    14732.40    14231.18    167.93 o 
   3   6  27     2311.93     2784.88    141.64 o 
   6   6  27     1422.81     1687.59    115.58 o 
 -11   7  27    16886.56    17210.43    320.41 o 
  -8   7  27    71330.66    70873.55    710.21 o 
  -5   7  27      928.05      937.66    128.75 o 
  -2   7  27    32463.75    31752.25    273.15 o 
   1   7  27   100355.08    95840.80   1159.49 o 
   4   7  27     2481.77     2898.76    162.21 o 
   7   7  27    54940.69    54073.78   2030.58 o 
 -13   8  27     2871.98     2939.71    154.59 o 
 -10   8  27     9618.11    10471.57    157.89 o 
  -7   8  27     5053.11     5342.00    129.70 o 
  -4   8  27     5554.24     6038.18    121.12 o 
  -1   8  27     3059.10     3815.30    122.59 o 
   2   8  27     2288.50     2743.09    151.16 o 
   5   8  27     4864.12     4802.27    184.80 o 
   8   8  27       50.46      169.72    161.31 o 
 -15   9  27      248.88      408.56    193.41 o 
 -12   9  27    34452.42    34710.26    855.47 o 
  -9   9  27      137.64      279.17    137.76 o 
  -6   9  27    80532.11    78333.14    359.03 o 
  -3   9  27     1628.17     1500.86    130.69 o 
   0   9  27      207.74      387.44    271.30 o 
   3   9  27    41266.88    40899.02    724.50 o 
   6   9  27     5078.86     5197.81    268.29 o 
   9   9  27    17944.15    18084.98    303.60 o 
 -17  10  27       87.16      128.01    177.65 o 
 -14  10  27     4026.59     4141.49    174.96 o 
 -11  10  27    10497.79    10410.20    236.02 o 
  -8  10  27    14249.05    14987.18    181.69 o 
  -5  10  27    35721.07    36752.22    379.33 o 
  -2  10  27     6579.48     6252.13    155.78 o 
   1  10  27       17.39     -103.29    133.96 o 
   4  10  27     2020.07     2259.96    179.00 o 
   7  10  27     1650.92     1724.59    286.28 o 
  10  10  27      534.03      394.79    275.56 o 
 -19  11  27       31.90      308.27    271.03 o 
 -16  11  27    33699.60    31702.87    946.75 o 
 -13  11  27     3846.76     3401.58    147.61 o 
 -10  11  27   102573.27   104034.45   1576.55 o 
  -7  11  27     2244.31     2202.14    137.77 o 
  -4  11  27     1064.68     1353.41    144.70 o 
  -1  11  27    30219.76    29490.96    329.24 o 
   2  11  27     2581.88     2948.49    162.57 o 
   5  11  27    12001.68    11410.96    337.15 o 
   8  11  27      659.77      479.82    263.29 o 
 -18  12  27     6884.54     6230.12    273.79 o 
 -15  12  27      620.84      330.44    198.54 o 
 -12  12  27      312.16      438.53    152.80 o 
  -9  12  27    21933.66    22652.23    348.54 o 
  -6  12  27     3438.10     3687.78    137.09 o 
  -3  12  27    17467.71    18264.37    220.60 o 
   0  12  27     4459.22     4554.16    163.52 o 
   3  12  27      700.84      724.09    174.86 o 
   6  12  27      894.39      878.64    214.23 o 
 -17  13  27     1264.36     1321.65    227.31 o 
 -14  13  27    21777.89    20434.41    349.83 o 
 -11  13  27     1788.14     1490.51    151.21 o 
  -8  13  27    13305.11    12994.19    176.64 o 
  -5  13  27    21951.92    22016.92    206.31 o 
  -2  13  27     3615.03     3619.41    156.23 o 
   1  13  27     7908.36     8970.60    202.90 o 
   4  13  27      470.34      631.92    210.49 o 
 -19  14  27     2129.29     2030.13    280.06 o 
 -16  14  27      770.57      739.23    215.64 o 
 -13  14  27        1.29      166.66    161.10 o 
 -10  14  27      349.73      492.62    140.34 o 
  -7  14  27     3143.89     3144.68    172.82 o 
  -4  14  27     3346.02     3586.37    169.17 o 
  -1  14  27     2495.90     1926.50    183.81 o 
   2  14  27      232.21      328.07    210.64 o 
   5  14  27      793.97      346.30    318.07 o 
 -18  15  27     9819.50     9220.66    265.98 o 
 -15  15  27      126.21      147.30    207.61 o 
 -12  15  27     3852.88     4052.28    188.58 o 
  -9  15  27      692.07      726.04    170.96 o 
  -6  15  27     1737.56     2106.51    160.85 o 
  -3  15  27      833.80     1288.47    211.65 o 
   0  15  27      797.86      904.60    214.47 o 
   3  15  27     7549.13     6122.21    272.89 o 
 -17  16  27      342.72      474.54    235.96 o 
 -14  16  27      671.96     1052.93    196.67 o 
 -11  16  27     8149.42     8185.39    193.97 o 
  -8  16  27    26709.11    26499.56    395.30 o 
  -5  16  27     1515.23     1550.47    206.79 o 
  -2  16  27      146.79      619.98    199.37 o 
   1  16  27       77.50      161.11    231.60 o 
 -16  17  27     1726.34     1588.24    214.53 o 
 -13  17  27      313.84      380.85    232.92 o 
 -10  17  27      895.23     1080.75    189.62 o 
  -7  17  27      976.93      928.96    212.07 o 
  -4  17  27      461.13      803.74    226.21 o 
  -1  17  27     2271.58     1962.15    241.33 o 
 -15  18  27        0.03      231.36    219.09 o 
 -12  18  27     3035.38     3165.23    203.98 o 
  -9  18  27     1173.76      879.52    226.22 o 
  -6  18  27      522.87      723.06    240.01 o 
  -3  18  27      759.69      550.28    228.11 o 
 -14  19  27     1584.55     2036.44    215.66 o 
 -11  19  27      738.22      673.24    195.11 o 
  -8  19  27       74.71       54.32    235.71 o 
  -5  19  27      292.80      452.30    267.06 o 
 -10  20  27    18068.27    15618.53    692.56 o 
  -1   1  28     4376.88     5947.86    166.23 o 
  -3   2  28    24608.09    24967.30    177.00 o 
   0   2  28    91631.55    91954.55    938.06 o 
  -5   3  28    37515.16    37414.44    226.81 o 
  -2   3  28     7515.95     6104.31    113.98 o 
   1   3  28   121622.98   116559.27    946.52 o 
  -7   4  28     6063.93     5711.98    147.10 o 
  -4   4  28    46953.77    48372.93    491.57 o 
  -1   4  28       12.20       81.71     96.43 o 
   2   4  28    16598.95    16307.15    143.63 o 
  -9   5  28     2631.25     2560.79    120.58 o 
  -6   5  28   117110.63   111517.70    932.83 o 
  -3   5  28    60269.88    55650.86    427.95 o 
   0   5  28    39442.79    37038.23    352.41 o 
   3   5  28   141446.59   134370.16   2187.13 o 
 -11   6  28     1399.00     1222.71    123.54 o 
  -8   6  28    18319.20    19310.42    154.55 o 
  -5   6  28      154.10      241.05    103.41 o 
  -2   6  28    48223.14    46811.59    372.41 o 
   1   6  28     5302.36     5368.74    143.88 o 
   4   6  28    14111.39    13952.57    202.24 o 
 -13   7  28      305.25      560.02    149.20 o 
 -10   7  28   126385.91   125966.50   1968.39 o 
  -7   7  28    12467.90    12546.88    144.26 o 
  -4   7  28     3887.24     4157.10    117.06 o 
  -1   7  28    74732.39    70696.40    537.78 o 
   2   7  28     3093.74     3064.50    127.28 o 
   5   7  28    49858.40    51071.96   1529.63 o 
 -15   8  28     4232.03     4232.23    237.07 o 
 -12   8  28     2432.55     2572.42    140.60 o 
  -9   8  28       37.68      115.65    116.46 o 
  -6   8  28      524.33      506.43    118.04 o 
  -3   8  28    39497.91    39648.88    302.76 o 
   0   8  28    27007.93    28234.14    420.52 o 
   3   8  28     1188.99     1498.29    132.78 o 
   6   8  28      702.69      574.47    167.32 o 
 -17   9  28     1556.15     1822.39    192.25 o 
 -14   9  28    67151.48    65079.96   2022.70 o 
 -11   9  28     6441.76     7050.59    324.30 o 
  -8   9  28     1841.17     2052.41    131.32 o 
  -5   9  28   113982.59   111981.84   1280.36 o 
  -2   9  28     3119.75     3353.84    142.90 o 
   1   9  28    50929.29    52235.08    782.06 o 
   4   9  28     4614.99     5278.67    157.95 o 
   7   9  28    12327.93    12686.03    559.87 o 
 -19  10  28     3127.58     3012.62    299.37 o 
 -16  10  28      786.90      796.58    179.97 o 
 -13  10  28     1458.55     1512.06    167.56 o 
 -10  10  28      761.03      604.80    161.06 o 
  -7  10  28     7158.20     7070.05    151.02 o 
  -4  10  28    77818.57    76986.48    458.00 o 
  -1  10  28    17807.47    16720.84    255.83 o 
   2  10  28     1507.90     1271.10    146.16 o 
   5  10  28     6105.01     6044.86    216.50 o 
   8  10  28     1841.31     1748.02    216.58 o 
 -18  11  28    21281.51    22618.27    892.19 o 
 -15  11  28    11185.57    10603.68    369.57 o 
 -12  11  28   105671.60   106588.53   1403.65 o 
  -9  11  28    36571.48    36208.80    591.23 o 
  -6  11  28    52765.50    53433.23    403.06 o 
  -3  11  28   104892.09   106813.81    880.68 o 
   0  11  28      480.56      832.90    149.04 o 
   3  11  28    51366.43    53082.42    719.52 o 
   6  11  28     5591.73     5540.11    223.03 o 
   9  11  28    15344.95    13626.37    394.15 o 
 -17  12  28     1801.97     1768.69    250.90 o 
 -14  12  28      422.41      653.93    157.82 o 
 -11  12  28     2981.17     3256.27    146.32 o 
  -8  12  28    16814.56    16865.19    217.79 o 
  -5  12  28    11739.47    12532.91    176.67 o 
  -2  12  28    25122.60    27207.57    342.54 o 
   1  12  28      930.24     1014.36    147.78 o 
   4  12  28     1127.11     1372.11    233.67 o 
   7  12  28     3482.27     3458.14    270.53 o 
 -19  13  28     2620.78     2628.96    268.89 o 
 -16  13  28    24185.42    23938.32    597.88 o 
 -13  13  28    10990.27    11211.44    214.93 o 
 -10  13  28    50267.05    50462.65    442.87 o 
  -7  13  28    35163.45    35253.07    325.21 o 
  -4  13  28     8675.95     8517.49    168.39 o 
  -1  13  28    38431.42    37932.71    336.98 o 
   2  13  28    11155.28    11925.10    231.04 o 
   5  13  28    19185.69    18351.45    704.77 o 
 -18  14  28      246.37      373.52    261.07 o 
 -15  14  28      285.60      152.93    167.58 o 
 -12  14  28     1862.11     2504.78    148.36 o 
  -9  14  28     1167.96     1503.84    153.41 o 
  -6  14  28    27433.77    29069.87    276.82 o 
  -3  14  28     2598.08     3007.92    165.76 o 
   0  14  28     6737.87     7571.70    330.11 o 
   3  14  28       90.55      220.85    175.43 o 
 -17  15  28     1164.19     1524.26    242.53 o 
 -14  15  28    15014.67    15058.26    261.58 o 
 -11  15  28     7169.79     7615.96    176.28 o 
  -8  15  28     7916.62     8036.41    186.66 o 
  -5  15  28    11956.10    12184.96    213.84 o 
  -2  15  28     2768.41     2705.14    198.08 o 
   1  15  28    10524.17    10125.75    248.59 o 
   4  15  28     2334.17     2235.28    471.96 o 
 -16  16  28       86.48      127.07    224.86 o 
 -13  16  28      921.35     1175.05    185.40 o 
 -10  16  28    25610.91    24513.25    349.59 o 
  -7  16  28    23154.27    22016.61    217.30 o 
  -4  16  28    18608.52    18236.79    219.58 o 
  -1  16  28      255.39      412.03    253.53 o 
   2  16  28      111.87      285.59    229.24 o 
 -15  17  28      110.30      164.93    236.67 o 
 -12  17  28     7470.52     7427.79    241.41 o 
  -9  17  28     6280.63     5442.28    205.15 o 
  -6  17  28     2459.65     2583.58    229.81 o 
  -3  17  28     4235.34     3770.34    286.24 o 
   0  17  28     3893.88     3688.66    252.20 o 
 -14  18  28     2313.68     2090.11    206.15 o 
 -11  18  28      482.23      828.81    224.63 o 
  -8  18  28     7913.93     9386.33    246.35 o 
  -5  18  28     3202.99     3212.32    254.56 o 
  -2  18  28     7294.76     7347.99    349.71 o 
 -13  19  28      794.88      625.92    227.17 o 
 -10  19  28     1169.80      971.49    208.89 o 
  -7  19  28     1504.32     1123.56    258.13 o 
  -4  19  28     2460.91     2048.55    411.97 o 
   0   1  29     1694.74      877.34    105.89 o 
  -2   2  29     7921.31     7481.47    126.87 o 
   1   2  29   103619.59   100173.37    421.44 o 
  -4   3  29     4460.34     4725.77    106.52 o 
  -1   3  29       83.27      286.15    109.52 o 
   2   3  29    55846.98    53996.59    283.05 o 
  -6   4  29     2254.27     2567.99    137.73 o 
  -3   4  29   138513.06   128984.54    960.17 o 
   0   4  29     3016.50     3219.24    116.10 o 
   3   4  29    67131.62    64590.76    524.35 o 
  -8   5  29     1097.32     1498.91    123.82 o 
  -5   5  29    44997.39    42892.41    463.92 o 
  -2   5  29     4537.03     4260.13    127.94 o 
   1   5  29    18531.77    18782.41    147.76 o 
   4   5  29    38796.27    39476.18    365.74 o 
 -10   6  29     2545.79     2545.45    133.84 o 
  -7   6  29    88634.67    88918.97   1045.40 o 
  -4   6  29    12885.86    11567.47    156.73 o 
  -1   6  29   152269.97   149428.55   1020.70 o 
   2   6  29      952.33      953.95    132.22 o 
   5   6  29    30275.99    32676.77    640.83 o 
 -12   7  29      308.64      341.72    142.27 o 
  -9   7  29    18389.38    19181.22    188.21 o 
  -6   7  29     3467.45     3285.33    116.00 o 
  -3   7  29       30.06       91.17    117.05 o 
   0   7  29     8962.78     9152.92    140.64 o 
   3   7  29      123.60      144.03    117.48 o 
   6   7  29      879.42     1259.86    167.28 o 
 -14   8  29    11125.25    11345.61    541.55 o 
 -11   8  29    20971.02    21210.88    366.66 o 
  -8   8  29    19295.01    18549.46    222.09 o 
  -5   8  29    77425.73    77924.95    738.89 o 
  -2   8  29    11986.38    11576.06    128.55 o 
   1   8  29    98196.27    99655.01   1023.69 o 
   4   8  29     1960.29     1948.93    152.49 o 
   7   8  29     5843.97     6430.23    239.56 o 
 -16   9  29      344.67      434.78    205.56 o 
 -13   9  29       54.26      122.03    164.80 o 
 -10   9  29      797.86      643.91    121.42 o 
  -7   9  29     5946.78     5063.69    130.31 o 
  -4   9  29     4591.60     4697.00    124.11 o 
  -1   9  29       57.28      294.46    152.17 o 
   2   9  29      208.31      270.89    135.14 o 
   5   9  29      246.66      211.66    167.87 o 
   8   9  29     1983.57     2514.15    245.76 o 
 -18  10  29    20030.74    19136.91    723.51 o 
 -15  10  29    27296.46    27081.16    749.88 o 
 -12  10  29     1472.60     1707.72    144.71 o 
  -9  10  29   118394.59   121101.98   1702.90 o 
  -6  10  29    36107.11    34211.89    278.00 o 
  -3  10  29    44565.23    44998.98    593.21 o 
   0  10  29      675.96      915.19    144.33 o 
   3  10  29    29954.03    29786.98    477.97 o 
   6  10  29     5351.70     5476.70    280.71 o 
   9  10  29     2898.11     2972.71    337.01 o 
 -17  11  29      783.46      816.11    186.19 o 
 -14  11  29     2487.61     2197.12    162.94 o 
 -11  11  29     4824.87     4919.44    163.25 o 
  -8  11  29     3344.08     3318.17    153.28 o 
  -5  11  29     7203.72     6854.88    163.29 o 
  -2  11  29     1874.98     1773.76    165.20 o 
   1  11  29     1011.56      739.91    142.26 o 
   4  11  29      569.55      614.07    167.74 o 
   7  11  29       89.48      468.57    221.63 o 
 -19  12  29     1687.88     1254.99    220.71 o 
 -16  12  29    11936.12    11726.04    277.09 o 
 -13  12  29    28203.10    27596.55    399.18 o 
 -10  12  29     2116.05     2033.93    166.16 o 
  -7  12  29    90885.69    91037.23    560.37 o 
  -4  12  29     1095.37     1116.50    165.64 o 
  -1  12  29   123809.27   124576.41   1213.84 o 
   2  12  29     9929.79     9698.68    305.51 o 
   5  12  29    10160.86     9906.87    404.04 o 
 -18  13  29       61.68      244.29    265.25 o 
 -15  13  29       11.71       88.51    181.79 o 
 -12  13  29      182.82      101.85    143.85 o 
  -9  13  29     2292.36     2187.54    153.70 o 
  -6  13  29      952.76      919.54    154.92 o 
  -3  13  29      128.56      324.43    152.47 o 
   0  13  29      107.25      406.85    171.02 o 
   3  13  29       15.20      277.67    210.70 o 
   6  13  29       50.92      116.70    265.16 o 
 -17  14  29     7779.38     7704.86    248.96 o 
 -14  14  29       95.79      332.15    150.32 o 
 -11  14  29    37801.88    37917.20    424.91 o 
  -8  14  29      790.31      809.65    144.20 o 
  -5  14  29    69044.94    68657.10    626.37 o 
  -2  14  29     3195.44     3037.86    188.17 o 
   1  14  29    21052.28    21328.09    660.17 o 
   4  14  29     7093.50     6461.77    426.20 o 
 -16  15  29     2327.49     1906.43    192.47 o 
 -13  15  29       23.20      -12.82    168.42 o 
 -10  15  29      216.10      321.37    174.25 o 
  -7  15  29      330.08      485.72    147.02 o 
  -4  15  29     1432.29     1434.74    175.01 o 
  -1  15  29      887.70     1019.12    199.90 o 
   2  15  29      206.63      272.12    222.91 o 
 -18  16  29     5265.87     4980.00    263.00 o 
 -15  16  29     6318.92     5854.58    213.62 o 
 -12  16  29     1256.92     1380.37    216.20 o 
  -9  16  29    55454.14    55837.74    683.60 o 
  -6  16  29      379.19      592.03    165.72 o 
  -3  16  29    28423.71    29073.07    417.38 o 
   0  16  29     3375.17     3044.49    213.49 o 
 -17  17  29      448.78      412.08    253.72 o 
 -14  17  29       56.83      258.55    233.92 o 
 -11  17  29      813.23      901.30    176.73 o 
  -8  17  29      695.46      593.56    187.47 o 
  -5  17  29       87.33      129.21    224.72 o 
  -2  17  29      402.26      275.30    220.28 o 
 -16  18  29     1695.62     1429.37    261.68 o 
 -13  18  29     9363.28     8853.25    343.57 o 
 -10  18  29     1064.29      966.53    224.58 o 
  -7  18  29    11049.18    10517.08    250.75 o 
  -4  18  29      144.82       68.33    221.24 o 
 -12  19  29       29.38      -52.63    223.57 o 
  -9  19  29      481.96      486.17    224.74 o 
  -6  19  29       67.59      105.08    264.65 o 
   0   0  30   113833.58   105632.34    451.84 o 
   1   1  30     1340.87     1717.61    177.76 o 
  -1   2  30    22061.30    21344.99    156.40 o 
   2   2  30   130305.95   122312.22    757.62 o 
  -3   3  30     5211.65     5044.94    121.70 o 
   0   3  30     7041.01     6735.08    123.66 o 
   3   3  30     7127.56     7116.73    127.89 o 
  -5   4  30    14493.40    13997.50    210.69 o 
  -2   4  30   127560.45   122555.47    890.70 o 
   1   4  30    11836.85    10692.54    130.05 o 
   4   4  30    30142.21    29840.72    285.02 o 
  -7   5  30     1071.58     1379.90    129.06 o 
  -4   5  30      117.89      314.36    118.25 o 
  -1   5  30     2255.39     2193.60    110.91 o 
   2   5  30      598.23      794.09    113.20 o 
   5   5  30        7.16      -49.51    108.31 o 
  -9   6  30     9231.22     9100.06    215.23 o 
  -6   6  30    25765.00    24912.19    158.76 o 
  -3   6  30    26853.84    25652.89    182.98 o 
   0   6  30    45792.07    44035.32    346.28 o 
   3   6  30    11161.19    11358.69    160.07 o 
   6   6  30     2772.00     2870.73    132.27 o 
 -11   7  30      275.60      489.09    124.80 o 
  -8   7  30      177.07      275.25    117.48 o 
  -5   7  30      394.51      424.05    117.35 o 
  -2   7  30    11851.79    11947.21    167.69 o 
   1   7  30      456.94      520.89    133.77 o 
   4   7  30        7.61       49.98    142.31 o 
   7   7  30     1070.93     1432.30    175.28 o 
 -13   8  30      498.17      562.30    138.98 o 
 -10   8  30    11302.70    12145.92    170.11 o 
  -7   8  30    25948.85    25380.91    233.55 o 
  -4   8  30    42853.07    41875.25    716.07 o 
  -1   8  30    29461.76    29585.41    426.06 o 
   2   8  30    13230.69    13115.99    170.81 o 
   5   8  30     2636.99     2511.17    169.00 o 
   8   8  30      156.40      233.72    194.70 o 
 -15   9  30     2501.42     2840.08    341.27 o 
 -12   9  30      748.25      593.24    148.54 o 
  -9   9  30    10133.71    10317.82    285.59 o 
  -6   9  30     4003.28     4370.97    139.63 o 
  -3   9  30     2901.97     2576.11    128.24 o 
   0   9  30     6528.94     7528.59    168.34 o 
   3   9  30       35.44      163.24    155.22 o 
   6   9  30     3214.62     3918.26    210.01 o 
   9   9  30      754.70      822.80    221.28 o 
 -17  10  30      270.13      383.60    170.98 o 
 -14  10  30       53.28      311.96    159.31 o 
 -11  10  30    13902.74    13769.64    268.37 o 
  -8  10  30    23310.52    24898.68    275.60 o 
  -5  10  30    53626.55    52921.39    617.25 o 
  -2  10  30    11573.93    11729.26    183.16 o 
   1  10  30    15039.08    15582.35    276.97 o 
   4  10  30       44.30        8.43    148.37 o 
   7  10  30        2.52      203.76    211.17 o 
 -19  11  30     1486.04     1545.04    252.23 o 
 -16  11  30      463.74      513.05    173.54 o 
 -13  11  30     5755.19     6091.87    170.74 o 
 -10  11  30      523.73      763.27    151.43 o 
  -7  11  30     7072.89     7754.20    175.84 o 
  -4  11  30     3638.23     3772.13    156.16 o 
  -1  11  30     2952.90     3183.53    153.73 o 
   2  11  30     9251.68     9368.40    232.98 o 
   5  11  30       57.68      -97.45    201.42 o 
   8  11  30     3537.69     3450.57    289.62 o 
 -18  12  30     1586.51     1650.71    225.43 o 
 -15  12  30      562.87      884.85    204.99 o 
 -12  12  30        3.25      122.16    175.20 o 
  -9  12  30    19412.52    19932.95    288.40 o 
  -6  12  30     3782.95     4046.93    159.85 o 
  -3  12  30    33139.61    33666.09    229.53 o 
   0  12  30     4427.34     4332.68    191.94 o 
   3  12  30     4916.54     5309.82    196.29 o 
   6  12  30      425.99      129.57    202.62 o 
 -17  13  30     4602.36     4401.23    254.34 o 
 -14  13  30       90.87      170.49    151.01 o 
 -11  13  30    11305.34    11396.69    198.15 o 
  -8  13  30     3036.61     3313.74    172.68 o 
  -5  13  30     4283.55     4764.73    170.53 o 
  -2  13  30    18669.40    18942.21    243.70 o 
   1  13  30        6.14      429.67    199.83 o 
   4  13  30     7042.60     6495.04    210.54 o 
 -16  14  30      157.93      323.31    215.20 o 
 -13  14  30     6016.36     6131.64    163.22 o 
 -10  14  30     1537.66     1741.61    145.42 o 
  -7  14  30    16353.66    15852.82    201.25 o 
  -4  14  30      528.98      703.18    159.76 o 
  -1  14  30     8921.25     9225.14    262.40 o 
   2  14  30       94.22      381.74    191.62 o 
 -18  15  30       57.24      361.23    250.69 o 
 -15  15  30    13162.23    13126.00    293.75 o 
 -12  15  30      342.95      458.33    163.85 o 
  -9  15  30     8355.64     8311.95    191.52 o 
  -6  15  30     2482.09     2727.43    158.32 o 
  -3  15  30       18.63      100.53    165.56 o 
   0  15  30     9637.10     9888.77    600.12 o 
   3  15  30        1.78       84.83    233.17 o 
 -17  16  30     1796.84     1762.77    221.63 o 
 -14  16  30        1.25       46.38    199.67 o 
 -11  16  30    12221.82    11928.19    310.84 o 
  -8  16  30     2605.94     2679.38    173.47 o 
  -5  16  30     8348.18     8285.44    211.68 o 
  -2  16  30      651.20      460.01    191.08 o 
   1  16  30      713.04      715.56    219.91 o 
 -16  17  30      384.80      537.70    198.37 o 
 -13  17  30    10719.21    10934.70    236.09 o 
 -10  17  30      457.83      436.36    212.30 o 
  -7  17  30      338.67      365.95    193.04 o 
  -4  17  30     3214.66     3193.75    213.91 o 
  -1  17  30      396.33      257.14    245.49 o 
 -15  18  30     2706.01     3008.78    322.60 o 
 -12  18  30      189.17      332.45    242.31 o 
  -9  18  30     1676.08     1811.19    188.34 o 
  -6  18  30        6.94      331.81    246.17 o 
  -3  18  30     1702.71     1438.57    272.94 o 
 -11  19  30     3346.64     2873.41    304.85 o 
  -8  19  30     1957.49     2023.43    249.99 o 
  -5  19  30        9.57      161.82    561.29 o 
  -1   1  31    25295.69    23572.61    215.13 o 
  -3   2  31    18056.42    17979.48    229.30 o 
   0   2  31   147352.23   135466.70   1200.10 o 
  -5   3  31     9035.47     8875.15    120.39 o 
  -2   3  31    19650.62    18360.61    149.45 o 
   1   3  31    41045.23    39094.60    451.24 o 
  -7   4  31     8069.51     7748.70    137.38 o 
  -4   4  31    88225.30    82645.43    594.08 o 
  -1   4  31    25289.73    24005.56    205.29 o 
   2   4  31    56647.38    53054.80    511.88 o 
  -9   5  31      352.18      431.22    138.19 o 
  -6   5  31    32926.90    32220.49    236.10 o 
  -3   5  31     7952.15     7496.55    126.68 o 
   0   5  31     6965.99     6368.13    132.68 o 
   3   5  31    30477.67    30394.27    384.84 o 
 -11   6  31     1499.98     1639.13    125.31 o 
  -8   6  31    21594.60    21040.06    229.07 o 
  -5   6  31    25128.83    24015.74    245.92 o 
  -2   6  31    53240.45    50551.88    272.57 o 
   1   6  31    21012.39    20463.25    195.87 o 
   4   6  31     9306.15     8920.60    154.68 o 
 -13   7  31      103.32      201.40    132.40 o 
 -10   7  31    20929.54    20367.28    291.80 o 
  -7   7  31      264.49      397.00    110.51 o 
  -4   7  31       21.69      202.99    114.86 o 
  -1   7  31     6090.16     5949.86    135.17 o 
   2   7  31     1317.69     1327.96    134.46 o 
   5   7  31    13726.47    13804.50    387.15 o 
 -15   8  31      334.20      770.62    210.16 o 
 -12   8  31     3220.97     3556.17    142.62 o 
  -9   8  31     8549.82     8813.91    171.59 o 
  -6   8  31    31447.75    32012.07    346.92 o 
  -3   8  31    11725.41    11330.94    134.49 o 
   0   8  31    17310.59    16780.98    212.00 o 
   3   8  31     4536.57     4611.23    167.02 o 
   6   8  31      375.41      481.54    173.47 o 
 -17   9  31      479.65      642.14    199.10 o 
 -14   9  31    10662.72    10902.95    438.54 o 
 -11   9  31     2533.88     2586.34    142.52 o 
  -8   9  31     8024.44     7625.04    131.77 o 
  -5   9  31     2817.48     2497.45    126.82 o 
  -2   9  31     1366.91     1523.47    111.05 o 
   1   9  31    18008.76    17733.03    372.89 o 
   4   9  31     5011.59     5255.48    193.41 o 
   7   9  31     5419.48     5566.76    361.43 o 
 -19  10  31      694.75      572.98    286.16 o 
 -16  10  31       50.74      -39.31    187.82 o 
 -13  10  31     1351.35     1456.26    147.82 o 
 -10  10  31     2723.58     3045.33    168.93 o 
  -7  10  31    17797.88    17637.66    228.48 o 
  -4  10  31     7690.93     7445.93    155.20 o 
  -1  10  31    13196.12    13357.53    162.43 o 
   2  10  31     1271.77     1190.88    179.81 o 
   5  10  31     1681.70     1667.17    214.84 o 
   8  10  31      480.82      769.47    226.55 o 
 -18  11  31     2652.60     2448.32    212.82 o 
 -15  11  31     3825.16     3940.82    213.04 o 
 -12  11  31    13242.80    13463.85    321.67 o 
  -9  11  31     4534.18     4485.82    147.42 o 
  -6  11  31     1642.70     1401.42    153.99 o 
  -3  11  31     2729.83     2771.07    141.69 o 
   0  11  31     3850.81     4162.93    150.95 o 
   3  11  31     6677.44     6995.73    169.96 o 
   6  11  31     1788.38     2142.78    217.99 o 
 -17  12  31      643.16      703.38    203.39 o 
 -14  12  31      248.17      203.41    150.31 o 
 -11  12  31     8348.45     9095.91    156.12 o 
  -8  12  31       45.31      178.66    164.05 o 
  -5  12  31    15170.53    15427.05    236.51 o 
  -2  12  31      363.49      302.16    153.04 o 
   1  12  31     8277.39     8649.55    185.97 o 
   4  12  31      196.89      121.42    244.37 o 
   7  12  31      679.80      663.86    217.22 o 
 -19  13  31     1716.48     1398.04    227.60 o 
 -16  13  31     5544.21     5565.51    240.68 o 
 -13  13  31     7170.68     7549.33    168.39 o 
 -10  13  31     2553.75     2564.91    162.88 o 
  -7  13  31     1243.86     1333.89    138.07 o 
  -4  13  31     2102.63     2544.46    162.84 o 
  -1  13  31     3869.96     3611.56    171.43 o 
   2  13  31     6466.92     7035.16    347.93 o 
   5  13  31     1947.22     1894.59    269.08 o 
 -18  14  31      181.91      362.15    251.01 o 
 -15  14  31     4083.63     4023.77    172.69 o 
 -12  14  31      339.43      553.13    143.62 o 
  -9  14  31     8085.70     8465.28    269.88 o 
  -6  14  31       90.73      125.52    145.94 o 
  -3  14  31     6012.25     6374.96    178.38 o 
   0  14  31       45.34      142.72    181.73 o 
   3  14  31     1288.40     1729.32    274.23 o 
 -17  15  31     4392.80     4316.21    259.48 o 
 -14  15  31     4475.56     4247.61    201.93 o 
 -11  15  31     4554.14     4844.08    164.05 o 
  -8  15  31      447.76      399.80    139.78 o 
  -5  15  31      653.61      607.60    170.18 o 
  -2  15  31     6041.44     6335.38    231.51 o 
   1  15  31     4813.53     4750.44    238.39 o 
 -16  16  31      133.57      350.73    234.35 o 
 -13  16  31     1588.95     1915.49    195.45 o 
 -10  16  31       53.69      285.31    171.49 o 
  -7  16  31     2918.81     2882.84    177.74 o 
  -4  16  31      360.35      485.89    220.78 o 
  -1  16  31     4910.32     4700.04    354.55 o 
 -15  17  31     7610.91     7261.17    320.05 o 
 -12  17  31     1136.07     1152.35    232.49 o 
  -9  17  31        4.41       43.70    196.84 o 
  -6  17  31     2920.84     3185.58    202.70 o 
  -3  17  31      173.69      335.53    224.55 o 
 -14  18  31      793.87      958.09    250.23 o 
 -11  18  31     1749.16     1771.53    217.35 o 
  -8  18  31     1104.44      957.24    203.94 o 
  -5  18  31     1548.69     1362.00    221.15 o 
 -13  19  31     3193.52     2880.31    244.94 o 
 -10  19  31      411.21      410.35    248.15 o 
  -7  19  31      194.60      297.94    254.20 o 
   0   1  32     4409.16     4627.97    120.57 o 
  -2   2  32   204629.52   187655.72   2163.33 o 
   1   2  32     4370.15     4436.74    110.77 o 
  -4   3  32     7809.16     7594.48    135.69 o 
  -1   3  32    13489.22    14188.55    164.52 o 
   2   3  32    16925.71    16417.13    215.76 o 
  -6   4  32   120266.32   116142.67    889.36 o 
  -3   4  32    13208.99    12655.33    150.58 o 
   0   4  32   203745.42   196818.58   1122.05 o 
   3   4  32    18566.57    17543.80    243.31 o 
  -8   5  32    10275.55     9498.84    152.80 o 
  -5   5  32     7103.98     6935.06    119.42 o 
  -2   5  32     7604.76     7720.14    120.31 o 
   1   5  32     4637.98     4358.49    131.99 o 
   4   5  32     8787.19     9239.62    211.61 o 
 -10   6  32    29535.97    29865.70    531.14 o 
  -7   6  32     2844.46     3228.75    141.82 o 
  -4   6  32    20870.26    21238.66    193.52 o 
  -1   6  32    10477.13    11798.04    145.02 o 
   2   6  32    65181.49    62299.73    328.27 o 
   5   6  32    11037.83    11442.01    147.13 o 
 -12   7  32    12364.12    12141.56    284.22 o 
  -9   7  32     9479.77    10036.94    148.67 o 
  -6   7  32    40120.14    37869.05    305.16 o 
  -3   7  32     1802.85     2097.39    115.23 o 
   0   7  32     8432.35     8270.52    141.15 o 
   3   7  32    15855.42    15132.46    222.47 o 
   6   7  32     6061.77     6782.63    259.24 o 
 -14   8  32    13580.49    13827.58    459.65 o 
 -11   8  32     4712.46     5429.58    156.81 o 
  -8   8  32    51764.64    53154.88    503.84 o 
  -5   8  32      219.30      279.97    108.05 o 
  -2   8  32    58067.96    58489.29    908.35 o 
   1   8  32     1122.84     1246.21    136.93 o 
   4   8  32     1710.76     2296.91    160.12 o 
   7   8  32      975.64     1497.43    168.86 o 
 -16   9  32      254.94      363.68    192.38 o 
 -13   9  32    10273.94    10968.15    242.50 o 
 -10   9  32    10481.26    10539.49    181.05 o 
  -7   9  32    36898.29    37536.93    293.02 o 
  -4   9  32      249.95      396.59    131.18 o 
  -1   9  32     5751.18     5616.48    119.98 o 
   2   9  32    14353.80    14682.51    247.77 o 
   5   9  32     8880.63     8465.54    277.46 o 
   8   9  32    11126.73    11131.38    293.88 o 
 -18  10  32     2035.03     2089.34    194.60 o 
 -15  10  32    10305.67    10037.79    377.85 o 
 -12  10  32     7766.90     8327.12    267.60 o 
  -9  10  32     9879.00    10187.97    170.85 o 
  -6  10  32    70177.22    71309.70    830.39 o 
  -3  10  32     1003.28     1072.67    132.84 o 
   0  10  32    15674.38    15506.76    196.84 o 
   3  10  32     8558.24     8049.98    190.88 o 
   6  10  32     7989.94     7834.43    348.24 o 
   9  10  32     1817.50     1786.25    244.49 o 
 -17  11  32    10788.73     9972.22    594.09 o 
 -14  11  32     5747.22     6007.77    177.79 o 
 -11  11  32    25599.92    24786.55    204.38 o 
  -8  11  32      126.15      374.94    140.88 o 
  -5  11  32     3845.25     3361.19    149.21 o 
  -2  11  32    13276.15    13188.64    193.18 o 
   1  11  32      983.90     1305.36    147.12 o 
   4  11  32    13267.03    14144.93    657.16 o 
   7  11  32      971.30      764.68    233.81 o 
 -19  12  32     2828.11     2606.39    251.97 o 
 -16  12  32     5018.40     4551.89    180.95 o 
 -13  12  32      747.01     1166.50    165.31 o 
 -10  12  32     5305.97     4925.81    165.84 o 
  -7  12  32    10369.06    10557.18    157.90 o 
  -4  12  32     4965.31     4692.53    162.26 o 
  -1  12  32    19924.14    19499.79    398.12 o 
   2  12  32     6399.16     5845.56    190.11 o 
   5  12  32     1528.40     1371.91    184.52 o 
 -18  13  32     1365.81     1340.50    268.78 o 
 -15  13  32    15381.41    14340.44    266.57 o 
 -12  13  32     2245.72     2589.13    156.62 o 
  -9  13  32    17919.83    18075.87    355.87 o 
  -6  13  32      451.78      801.53    173.67 o 
  -3  13  32      421.52      612.93    176.95 o 
   0  13  32    11658.90    12557.65    259.41 o 
   3  13  32     1691.96     1819.62    253.89 o 
 -17  14  32      300.80      422.56    217.68 o 
 -14  14  32      991.89     1022.45    153.90 o 
 -11  14  32      780.53      762.82    163.94 o 
  -8  14  32     2427.10     2382.96    161.37 o 
  -5  14  32     1755.56     1832.26    161.94 o 
  -2  14  32     2962.72     2569.06    180.67 o 
   1  14  32      174.99       64.15    185.96 o 
   4  14  32      143.28      278.77    243.26 o 
 -16  15  32      683.32      702.09    226.72 o 
 -13  15  32    13463.97    12873.18    240.51 o 
 -10  15  32        8.50      116.05    184.17 o 
  -7  15  32     1434.39     1567.61    148.61 o 
  -4  15  32     9425.36    10112.53    201.88 o 
  -1  15  32      534.17      530.49    203.36 o 
   2  15  32    12938.75    12095.70    410.85 o 
 -15  16  32      170.28      188.52    233.11 o 
 -12  16  32      693.45      882.84    194.47 o 
  -9  16  32     1743.03     1415.23    170.86 o 
  -6  16  32      616.83      889.64    191.91 o 
  -3  16  32     1568.94     1258.26    202.11 o 
   0  16  32     1144.22      942.65    217.45 o 
 -14  17  32      263.97      394.80    237.74 o 
 -11  17  32     8742.24     8621.10    243.23 o 
  -8  17  32     4321.89     4287.77    211.01 o 
  -5  17  32      762.86      933.75    208.55 o 
  -2  17  32     4166.51     3905.00    257.97 o 
 -13  18  32      545.62      441.69    215.77 o 
 -10  18  32       13.27      106.59    204.02 o 
  -7  18  32      142.82       46.37    238.29 o 
  -4  18  32       32.10      260.88    223.32 o 
 -12  19  32       16.77      194.08    243.91 o 
  -9  19  32     6464.90     5957.06    230.08 o 
   0   0  33    20739.16    19308.13    250.54 o 
   1   1  33    18604.68    17495.77    138.94 o 
  -1   2  33      366.04      645.46    101.32 o 
   2   2  33    37855.86    34905.38    384.34 o 
  -3   3  33      729.51      895.07    106.70 o 
   0   3  33     6622.61     6296.83    115.71 o 
   3   3  33    58339.90    54045.45    588.21 o 
  -5   4  33     2358.40     2647.56    120.59 o 
  -2   4  33    29402.20    26165.81    209.99 o 
   1   4  33     8740.98     9145.89    123.59 o 
   4   4  33    10320.37    10911.77    271.23 o 
  -7   5  33    16298.59    15643.51    240.71 o 
  -4   5  33    59740.30    59400.56    431.95 o 
  -1   5  33     2037.75     1896.00    118.25 o 
   2   5  33     3130.24     3014.61    112.93 o 
   5   5  33    74983.10    72433.38    956.75 o 
  -9   6  33      410.45      557.18    120.24 o 
  -6   6  33    58804.43    59587.22    570.68 o 
  -3   6  33     1887.62     2008.39    113.19 o 
   0   6  33      120.63      304.71    123.64 o 
   3   6  33    15855.53    15481.55    269.48 o 
   6   6  33       55.14      258.54    148.18 o 
 -11   7  33     8635.73     8736.79    152.63 o 
  -8   7  33    46056.89    45377.59    400.43 o 
  -5   7  33     2605.64     2283.08    132.45 o 
  -2   7  33    31662.79    30636.23    293.97 o 
   1   7  33    32492.67    31215.62    279.53 o 
   4   7  33    21952.30    20825.97    297.63 o 
   7   7  33    28843.96    28385.82    849.64 o 
 -13   8  33     7148.33     6776.14    275.34 o 
 -10   8  33     7762.21     7951.90    178.88 o 
  -7   8  33     9095.76     9861.15    149.48 o 
  -4   8  33      404.59      570.34    123.42 o 
  -1   8  33    12838.95    13035.40    148.19 o 
   2   8  33     3216.94     3091.26    121.96 o 
   5   8  33     4199.82     4256.70    169.84 o 
   8   8  33     4393.48     4324.95    264.84 o 
 -15   9  33     2381.29     2038.56    174.92 o 
 -12   9  33    39148.77    38058.73    656.21 o 
  -9   9  33       25.43      248.26    160.32 o 
  -6   9  33    43952.87    43366.37    287.08 o 
  -3   9  33       22.86      120.87    153.01 o 
   0   9  33     1327.14     1351.46    134.18 o 
   3   9  33    29292.39    28237.39    377.45 o 
   6   9  33     2258.49     2144.28    194.77 o 
   9   9  33     9671.01     8797.53    445.64 o 
 -17  10  33       40.13        1.66    203.69 o 
 -14  10  33    10206.83     9791.22    347.71 o 
 -11  10  33    16245.26    16421.10    277.84 o 
  -8  10  33       54.31      401.63    164.01 o 
  -5  10  33    49697.54    49823.45    556.87 o 
  -2  10  33     3523.98     3592.39    168.89 o 
   1  10  33     4590.21     4690.78    165.37 o 
   4  10  33      366.29      380.94    184.56 o 
   7  10  33      241.60      257.98    206.86 o 
 -19  11  33       34.97      265.94    475.29 o 
 -16  11  33    21156.35    20250.71    759.28 o 
 -13  11  33    10953.84    11108.18    209.50 o 
 -10  11  33    27771.66    29882.76    283.48 o 
  -7  11  33      857.20     1140.06    153.45 o 
  -4  11  33     3163.72     3477.88    145.16 o 
  -1  11  33    32046.45    31544.06    390.04 o 
   2  11  33      142.46      127.87    182.35 o 
   5  11  33     4607.93     4840.88    212.05 o 
   8  11  33      690.84      410.80    478.70 o 
 -18  12  33      562.88      520.85    205.19 o 
 -15  12  33       23.03      426.54    213.94 o 
 -12  12  33     4353.25     4336.77    159.82 o 
  -9  12  33      355.86      600.59    169.79 o 
  -6  12  33     2740.08     3072.33    162.32 o 
  -3  12  33    12496.30    12576.19    289.80 o 
   0  12  33     1800.28     2078.09    167.04 o 
   3  12  33     7151.29     6724.73    265.27 o 
   6  12  33      913.96     1151.18    330.55 o 
 -17  13  33     1117.16     1216.48    210.89 o 
 -14  13  33     5938.39     5917.59    200.38 o 
 -11  13  33     1393.00     1471.56    144.97 o 
  -8  13  33     4302.52     4212.16    166.97 o 
  -5  13  33       47.89      146.32    163.10 o 
  -2  13  33     1164.29     1261.44    162.40 o 
   1  13  33     6312.82     6834.18    217.06 o 
   4  13  33     3343.33     3544.48    211.98 o 
 -16  14  33      182.42      155.53    230.54 o 
 -13  14  33     3458.00     3497.23    180.69 o 
 -10  14  33        2.89       36.42    150.06 o 
  -7  14  33     4909.27     5431.46    163.16 o 
  -4  14  33      303.29      571.03    160.28 o 
  -1  14  33       28.25       63.60    172.89 o 
   2  14  33     1415.36     1354.76    202.66 o 
 -15  15  33     2627.67     2141.17    179.55 o 
 -12  15  33     5631.77     5314.36    201.27 o 
  -9  15  33      227.74      404.63    168.74 o 
  -6  15  33      150.47      505.30    170.01 o 
  -3  15  33     5345.54     5572.54    187.94 o 
   0  15  33     5786.70     5137.39    343.20 o 
 -14  16  33      738.94      858.10    181.11 o 
 -11  16  33       49.96      212.66    176.28 o 
  -8  16  33      102.41      101.78    190.52 o 
  -5  16  33     2130.26     2128.04    194.78 o 
  -2  16  33      697.47      681.90    221.20 o 
   1  16  33      494.65      520.57    508.12 o 
 -16  17  33       15.78      107.51    502.45 o 
 -13  17  33       44.33      343.39    214.39 o 
 -10  17  33        0.06      102.67    198.10 o 
  -7  17  33      300.32      735.42    204.16 o 
  -4  17  33      374.22      512.72    219.38 o 
  -1  17  33      525.95     1129.41    528.49 o 
 -12  18  33      108.50       37.13    199.18 o 
  -9  18  33      235.22      286.82    234.76 o 
  -6  18  33     1412.51     1423.83    250.41 o 
  -1   1  34    41575.95    39872.43    308.05 o 
  -3   2  34     6533.65     6481.31    126.50 o 
   0   2  34    24035.77    24338.34    158.97 o 
  -5   3  34    26140.91    24356.62    270.85 o 
  -2   3  34    25433.01    23061.83    244.67 o 
   1   3  34   129815.88   118923.10   1074.23 o 
  -7   4  34    13910.34    12891.39    211.94 o 
  -4   4  34    34078.78    34168.50    398.12 o 
  -1   4  34     9371.64     9224.02    129.19 o 
   2   4  34    31955.56    31644.34    398.26 o 
  -9   5  34      285.11      245.31    121.49 o 
  -6   5  34    49758.31    47708.25    612.87 o 
  -3   5  34    12978.67    12375.77    146.93 o 
   0   5  34     6789.87     6851.01    262.38 o 
   3   5  34    86860.95    86830.20    742.47 o 
 -11   6  34      113.05      365.63    127.74 o 
  -8   6  34    11407.28    11090.06    224.65 o 
  -5   6  34    12259.69    11437.20    226.45 o 
  -2   6  34      109.33      363.80    115.84 o 
   1   6  34     5090.40     4773.21    120.35 o 
   4   6  34       84.96      317.41    110.29 o 
 -13   7  34       43.02      162.03    136.53 o 
 -10   7  34    57424.41    56887.88    659.99 o 
  -7   7  34    47125.62    47178.72    207.65 o 
  -4   7  34    52570.91    50077.91    441.01 o 
  -1   7  34    65726.79    64986.93    654.09 o 
   2   7  34     3458.07     3259.56    124.98 o 
   5   7  34    34936.25    37696.29    592.28 o 
 -15   8  34     3518.47     3746.92    200.41 o 
 -12   8  34     1671.41     1911.80    145.72 o 
  -9   8  34     2874.11     3273.78    160.72 o 
  -6   8  34    28630.68    28685.75    176.51 o 
  -3   8  34     2349.51     2474.32    129.08 o 
   0   8  34     4910.55     5083.14    131.63 o 
   3   8  34      156.40       80.73    140.33 o 
   6   8  34     6513.11     6107.27    434.66 o 
 -17   9  34     4669.66     4654.10    331.50 o 
 -14   9  34    69542.81    69470.87   1487.74 o 
 -11   9  34    13116.70    12539.18    191.14 o 
  -8   9  34    61301.43    62498.65    487.37 o 
  -5   9  34   101742.73   101737.99   1188.16 o 
  -2   9  34    46359.63    47055.59    574.46 o 
   1   9  34    64942.06    64457.68    667.14 o 
   4   9  34     1401.16     1522.98    165.69 o 
   7   9  34    54683.28    56814.29   2081.70 o 
 -16  10  34      381.53      403.25    224.96 o 
 -13  10  34     1051.33      946.11    143.82 o 
 -10  10  34     9030.17    10034.08    208.38 o 
  -7  10  34      531.13      877.68    139.98 o 
  -4  10  34    33337.70    34496.99    432.06 o 
  -1  10  34     1877.84     2110.14    156.81 o 
   2  10  34     2398.79     3016.73    153.83 o 
   5  10  34     1694.68     1571.33    228.83 o 
   8  10  34      201.61        0.90    238.49 o 
 -18  11  34    11615.81    10884.16    460.23 o 
 -15  11  34     2708.46     2964.74    197.21 o 
 -12  11  34    70562.17    70914.37    810.65 o 
  -9  11  34    13181.41    13468.83    206.02 o 
  -6  11  34    53345.49    53147.28    453.09 o 
  -3  11  34    48351.65    48741.91    356.78 o 
   0  11  34     6796.17     6835.35    158.01 o 
   3  11  34    52588.62    53610.52    878.69 o 
   6  11  34     5269.41     4736.62    213.11 o 
 -17  12  34     4283.97     4574.64    226.78 o 
 -14  12  34       27.32      238.70    187.52 o 
 -11  12  34     1790.98     1712.91    153.04 o 
  -8  12  34    16446.06    17329.59    328.03 o 
  -5  12  34     3547.39     3789.54    159.56 o 
  -2  12  34    20686.56    21584.85    402.13 o 
   1  12  34      136.38      224.19    187.71 o 
   4  12  34      197.69      372.70    237.95 o 
 -16  13  34    22996.27    22163.68    647.03 o 
 -13  13  34     5410.89     5775.34    195.48 o 
 -10  13  34    11635.85    12119.21    303.66 o 
  -7  13  34    26588.22    26641.24    221.27 o 
  -4  13  34     6169.19     6137.35    153.77 o 
  -1  13  34    20181.62    19981.62    344.83 o 
   2  13  34     7576.80     7156.18    253.84 o 
   5  13  34     9767.06     8771.80    327.24 o 
 -18  14  34       20.29      342.89    458.32 o 
 -15  14  34      191.39      126.92    179.13 o 
 -12  14  34     6091.53     6117.43    184.25 o 
  -9  14  34     3512.46     4057.88    159.54 o 
  -6  14  34    20992.35    20190.86    331.78 o 
  -3  14  34     1559.14     1721.92    160.31 o 
   0  14  34     4122.25     4286.60    200.21 o 
   3  14  34     2950.32     2813.96    358.60 o 
 -17  15  34      356.66      271.82    220.82 o 
 -14  15  34    18106.87    15849.22    346.27 o 
 -11  15  34      721.19      466.11    173.65 o 
  -8  15  34     7027.81     6994.11    198.67 o 
  -5  15  34     6071.73     5533.10    173.25 o 
  -2  15  34     5001.70     5071.28    200.90 o 
   1  15  34    11398.15    11096.15    260.23 o 
 -16  16  34      196.63      376.48    214.79 o 
 -13  16  34     6584.50     6935.01    200.38 o 
 -10  16  34    15750.07    15712.55    198.14 o 
  -7  16  34     7256.98     8128.19    192.88 o 
  -4  16  34    18043.77    17856.32    244.34 o 
  -1  16  34      587.14      566.57    221.31 o 
 -15  17  34      584.54      618.85    229.38 o 
 -12  17  34    10792.43     9268.97    232.62 o 
  -9  17  34    11626.71    10995.50    229.75 o 
  -6  17  34      188.84      208.98    201.51 o 
  -3  17  34      159.81      143.69    250.87 o 
 -11  18  34       32.86       23.72    213.11 o 
  -8  18  34    17785.84    16968.96    303.79 o 
  -5  18  34     3163.00     3028.69    235.73 o 
   0   1  35    17724.40    17598.25    142.64 o 
  -2   2  35     5500.34     5385.57    108.98 o 
   1   2  35    48373.46    45032.66    179.06 o 
  -4   3  35     4956.58     4724.25    146.41 o 
  -1   3  35     4765.41     4427.32    130.36 o 
   2   3  35    34902.11    34012.30    205.70 o 
  -6   4  35        3.40      135.48    116.57 o 
  -3   4  35    71194.98    68602.47    797.92 o 
   0   4  35     4616.38     4146.17    123.58 o 
   3   4  35    33787.98    34464.13    496.62 o 
  -8   5  35        4.76      138.02    129.92 o 
  -5   5  35     4597.66     4340.33    126.64 o 
  -2   5  35     3967.00     4283.58    136.44 o 
   1   5  35      335.32      370.34    104.98 o 
   4   5  35     5511.69     6144.75    175.55 o 
 -10   6  35     1437.72     1422.61    128.83 o 
  -7   6  35    20395.14    21582.85    166.31 o 
  -4   6  35    37451.62    37305.29    268.28 o 
  -1   6  35    81847.06    82005.31    827.04 o 
   2   6  35      609.53      660.17    121.40 o 
   5   6  35    14450.99    15497.58    339.25 o 
 -12   7  35     1771.30     2040.90    138.00 o 
  -9   7  35     5817.44     6319.91    155.74 o 
  -6   7  35    14757.62    14228.14    247.51 o 
  -3   7  35     2718.21     3402.85    115.53 o 
   0   7  35     1224.39     1140.68    117.55 o 
   3   7  35     2904.66     2628.52    128.64 o 
   6   7  35      649.02      787.68    138.90 o 
 -14   8  35     4575.65     4767.27    211.66 o 
 -11   8  35    28836.16    29408.67    392.83 o 
  -8   8  35    10594.51    10828.19    154.14 o 
  -5   8  35    66746.78    65959.54    562.54 o 
  -2   8  35     3994.42     4343.46    165.63 o 
   1   8  35    34732.71    34775.57    274.75 o 
   4   8  35       48.69      216.03    149.82 o 
   7   8  35     3379.68     3589.17    199.32 o 
 -16   9  35       12.43      167.99    184.71 o 
 -13   9  35      904.50     1131.99    180.48 o 
 -10   9  35      779.80      852.01    140.67 o 
  -7   9  35     4252.75     4473.33    161.96 o 
  -4   9  35      769.83     1234.62    127.78 o 
  -1   9  35     1004.21     1146.67    133.92 o 
   2   9  35     1320.86     1524.80    155.41 o 
   5   9  35      469.23      471.81    160.90 o 
   8   9  35     2942.89     2384.01    196.92 o 
 -18  10  35     5300.79     5352.67    246.13 o 
 -15  10  35     7783.73     7304.54    286.88 o 
 -12  10  35     2985.56     3117.70    154.20 o 
  -9  10  35    49149.27    50382.05    560.94 o 
  -6  10  35     1725.24     1703.64    132.15 o 
  -3  10  35    77480.48    77955.29    483.96 o 
   0  10  35      552.72      845.57    154.00 o 
   3  10  35    28394.98    29354.46    473.05 o 
   6  10  35     7440.11     7665.69    613.76 o 
 -17  11  35      703.98      902.12    250.83 o 
 -14  11  35     1469.82     1463.78    170.47 o 
 -11  11  35      775.94      760.69    170.98 o 
  -8  11  35      269.94      289.19    126.74 o 
  -5  11  35      570.86     1001.53    188.20 o 
  -2  11  35       64.03       44.41    142.63 o 
   1  11  35      659.73      942.94    149.82 o 
   4  11  35        7.16      202.14    206.83 o 
   7  11  35      558.01      601.95    277.78 o 
 -16  12  35     7210.05     7239.07    223.46 o 
 -13  12  35    12979.81    13865.70    255.58 o 
 -10  12  35        9.83       74.11    138.16 o 
  -7  12  35    66380.96    69172.83    591.13 o 
  -4  12  35     1083.42     1277.97    161.68 o 
  -1  12  35    48129.58    50887.94    418.40 o 
   2  12  35     4522.32     4169.57    205.44 o 
   5  12  35     3286.90     3065.52    213.61 o 
 -18  13  35       34.71      230.52    206.29 o 
 -15  13  35       27.65       72.44    181.41 o 
 -12  13  35      204.81      315.75    156.72 o 
  -9  13  35        4.92      270.76    149.71 o 
  -6  13  35     1065.98      952.69    150.20 o 
  -3  13  35       30.94      271.90    179.68 o 
   0  13  35      711.91      616.85    177.33 o 
   3  13  35      206.37      370.95    246.00 o 
 -17  14  35     1913.58     1800.26    201.39 o 
 -14  14  35      302.42      593.88    179.89 o 
 -11  14  35    23003.14    24115.06    402.24 o 
  -8  14  35      734.27      871.93    153.30 o 
  -5  14  35    27630.73    28898.84    254.45 o 
  -2  14  35      561.65      732.95    182.35 o 
   1  14  35    11950.15    11909.72    692.83 o 
 -16  15  35      378.33      595.62    219.97 o 
 -13  15  35      738.56     1050.89    204.43 o 
 -10  15  35       63.52      250.45    163.06 o 
  -7  15  35      630.23      879.55    172.46 o 
  -4  15  35       26.05      277.43    196.20 o 
  -1  15  35        5.71      134.13    201.97 o 
   2  15  35       46.98      224.07    353.07 o 
 -15  16  35     1529.77     1722.14    206.52 o 
 -12  16  35        8.22      112.77    151.68 o 
  -9  16  35    25372.89    25073.63    455.34 o 
  -6  16  35     4268.60     4020.27    189.73 o 
  -3  16  35    17155.79    14341.62    220.06 o 
   0  16  35      428.98      451.03    287.35 o 
 -14  17  35      498.48      309.66    223.25 o 
 -11  17  35      455.15      373.23    218.27 o 
  -8  17  35       30.94      208.19    205.32 o 
  -5  17  35      728.90      783.17    211.52 o 
  -2  17  35      303.78      300.59    303.57 o 
 -13  18  35     8878.10     8873.15    286.69 o 
 -10  18  35      123.08      238.46    246.44 o 
  -7  18  35    10664.98     9537.63    241.50 o 
   0   0  36    89587.26    85222.79    628.49 o 
   1   1  36    10708.92    10008.58    132.63 o 
  -1   2  36    20202.55    19246.02    186.91 o 
   2   2  36    51832.46    50318.26    405.04 o 
  -3   3  36     6662.41     6294.64    135.32 o 
   0   3  36     4232.61     3964.01    117.74 o 
   3   3  36       48.33      210.94    116.82 o 
  -5   4  36    17925.67    16511.89    217.01 o 
  -2   4  36    44269.59    43358.44    503.76 o 
   1   4  36    25168.97    24279.93    282.73 o 
   4   4  36    14529.31    14123.23    250.03 o 
  -7   5  36     1006.85     1116.64    108.57 o 
  -4   5  36     1312.82     1463.14    113.54 o 
  -1   5  36       16.92      340.37    116.68 o 
   2   5  36       77.12      178.44    118.57 o 
   5   5  36      210.63      116.28    121.38 o 
  -9   6  36     7733.06     7871.27    148.97 o 
  -6   6  36    23373.02    23539.04    267.48 o 
  -3   6  36    42705.14    41853.83    305.45 o 
   0   6  36    35653.42    34548.10    434.01 o 
   3   6  36    14634.37    14556.48    256.02 o 
   6   6  36     1175.85     1228.96    135.47 o 
 -11   7  36       28.91       60.77    157.93 o 
  -8   7  36      638.10      867.26    147.03 o 
  -5   7  36       36.63      303.07    134.75 o 
  -2   7  36      822.30      882.97    103.91 o 
   1   7  36     1067.08     1102.26    123.62 o 
   4   7  36      217.55       85.35    151.01 o 
   7   7  36        0.35      472.75    206.45 o 
 -13   8  36     2590.17     2423.19    165.81 o 
 -10   8  36     2033.70     2299.79    147.76 o 
  -7   8  36    24321.82    24600.96    185.02 o 
  -4   8  36    22761.81    23435.04    292.87 o 
  -1   8  36    34198.09    34479.47    503.17 o 
   2   8  36     3305.97     2843.40    140.92 o 
   5   8  36     1394.45     1777.10    170.01 o 
   8   8  36     1336.99     1371.45    195.53 o 
 -15   9  36      796.76      986.52    224.42 o 
 -12   9  36        2.15      -18.36    147.72 o 
  -9   9  36     2585.51     2679.36    145.78 o 
  -6   9  36     1529.98     1469.01    163.82 o 
  -3   9  36       38.90      110.07    121.45 o 
   0   9  36     2865.61     2874.66    133.70 o 
   3   9  36       58.27      298.81    138.02 o 
   6   9  36     1627.87     1474.43    196.98 o 
   9   9  36      393.47      625.58    234.21 o 
 -17  10  36      178.61       85.37    221.04 o 
 -14  10  36      468.30      582.50    188.12 o 
 -11  10  36    11706.69    12040.63    189.89 o 
  -8  10  36     3468.51     3383.70    141.51 o 
  -5  10  36    29419.69    29087.16    252.40 o 
  -2  10  36     6009.92     5587.95    152.96 o 
   1  10  36    15176.12    15806.83    259.64 o 
   4  10  36       25.46      103.39    185.90 o 
   7  10  36      415.32      293.29    225.94 o 
 -16  11  36      410.02      545.32    182.60 o 
 -13  11  36     2683.73     2656.04    175.97 o 
 -10  11  36      162.61      384.14    138.16 o 
  -7  11  36     5151.14     5114.13    146.44 o 
  -4  11  36     3305.49     3827.31    184.92 o 
  -1  11  36      665.70      721.70    147.30 o 
   2  11  36     5151.47     5601.09    199.97 o 
   5  11  36      114.72      143.17    186.79 o 
 -18  12  36      695.38      687.68    208.32 o 
 -15  12  36     1363.75     1495.09    169.48 o 
 -12  12  36     1786.40     1699.01    158.13 o 
  -9  12  36    16861.10    17564.84    249.84 o 
  -6  12  36     3992.97     3987.79    156.91 o 
  -3  12  36    24196.80    25536.08    458.20 o 
   0  12  36      611.28      629.64    153.69 o 
   3  12  36     6008.05     6364.93    325.86 o 
   6  12  36     1853.27     1858.45    250.95 o 
 -17  13  36     3322.14     3191.50    207.55 o 
 -14  13  36      863.05      965.45    158.03 o 
 -11  13  36     6913.54     7215.67    196.65 o 
  -8  13  36      144.49      363.19    150.40 o 
  -5  13  36      537.59      637.83    180.40 o 
  -2  13  36     7357.95     7028.57    184.73 o 
   1  13  36       19.04      -73.52    177.16 o 
   4  13  36     3953.12     3807.81    204.05 o 
 -16  14  36       96.19      163.13    212.91 o 
 -13  14  36     7668.04     8052.36    211.58 o 
 -10  14  36      794.00      954.79    189.01 o 
  -7  14  36    14982.73    15206.98    183.49 o 
  -4  14  36     1817.86     1899.82    166.71 o 
  -1  14  36     7294.69     7983.88    201.84 o 
   2  14  36      155.93      178.22    230.98 o 
 -15  15  36     5695.96     5401.93    208.16 o 
 -12  15  36       35.37      316.19    180.81 o 
  -9  15  36     2936.38     3164.30    161.85 o 
  -6  15  36     2101.59     2222.11    195.73 o 
  -3  15  36      161.50      178.32    207.33 o 
   0  15  36     4581.42     4347.90    307.65 o 
 -14  16  36        2.37       70.25    180.41 o 
 -11  16  36     4453.43     4513.55    193.82 o 
  -8  16  36       41.17       84.30    181.39 o 
  -5  16  36     9604.08     9429.68    252.05 o 
  -2  16  36       39.77      193.35    253.78 o 
 -13  17  36     3677.36     3195.70    214.71 o 
 -10  17  36      315.35      370.62    193.53 o 
  -7  17  36     1222.20     1034.02    215.76 o 
  -4  17  36     4402.61     4324.65    269.51 o 
 -12  18  36       15.74      177.92    300.79 o 
  -9  18  36     4066.51     3898.82    254.23 o 
  -6  18  36       18.32       -9.54    306.86 o 
  -1   1  37    46514.63    44771.15    186.37 o 
  -3   2  37    36567.50    32970.73    287.94 o 
   0   2  37    59600.59    56046.25    469.15 o 
  -5   3  37    21147.39    19918.16    254.41 o 
  -2   3  37    28364.30    26630.77    168.21 o 
   1   3  37    50069.12    47309.41    626.16 o 
  -7   4  37    13918.97    13504.70    184.33 o 
  -4   4  37    35525.34    34337.66    202.58 o 
  -1   4  37    46560.96    44356.70    497.37 o 
   2   4  37    25443.53    24769.12    346.86 o 
  -9   5  37     7408.32     7302.30    258.10 o 
  -6   5  37     7185.95     6670.02    134.82 o 
  -3   5  37     4693.39     4433.57    118.94 o 
   0   5  37      264.73      363.04    128.32 o 
   3   5  37    11804.10    11768.41    160.50 o 
 -11   6  37       20.70      110.57    132.69 o 
  -8   6  37     2560.45     2807.52    154.97 o 
  -5   6  37    11017.45    11251.70    162.22 o 
  -2   6  37    58729.02    55582.93    457.57 o 
   1   6  37    27770.51    27180.96    245.99 o 
   4   6  37     4105.77     3900.33    123.05 o 
 -13   7  37      462.68      559.84    140.09 o 
 -10   7  37    21011.46    21011.26    296.20 o 
  -7   7  37     5276.74     5188.02    131.43 o 
  -4   7  37       45.41      372.23    109.54 o 
  -1   7  37    24053.49    24498.28    350.77 o 
   2   7  37     1451.41     1550.74    127.32 o 
   5   7  37     8496.99     8775.42    207.40 o 
 -15   8  37      171.36      399.92    180.79 o 
 -12   8  37        4.97      123.83    150.39 o 
  -9   8  37    17665.83    18389.86    184.28 o 
  -6   8  37     6327.90     6167.58    160.92 o 
  -3   8  37    49425.88    50081.16    433.11 o 
   0   8  37     4228.95     4098.58    173.37 o 
   3   8  37     5009.43     5348.20    141.31 o 
   6   8  37        8.15        8.00    177.14 o 
 -17   9  37      687.00      713.66    250.53 o 
 -14   9  37    11400.35    11563.68    365.58 o 
 -11   9  37      195.54      424.35    129.94 o 
  -8   9  37    25105.00    25163.33    168.77 o 
  -5   9  37     1405.64     1377.24    118.11 o 
  -2   9  37     2793.92     2833.84    121.07 o 
   1   9  37    11616.96    11448.20    189.17 o 
   4   9  37      458.47      565.61    145.84 o 
   7   9  37    10516.78     9471.67    500.29 o 
 -16  10  37     1389.07     1421.46    236.70 o 
 -13  10  37     4623.75     4824.82    172.59 o 
 -10  10  37      114.00      229.23    158.32 o 
  -7  10  37    22579.46    23703.93    176.75 o 
  -4  10  37      338.34      470.13    118.90 o 
  -1  10  37    25082.95    25483.68    194.62 o 
   2  10  37      234.97      345.46    150.82 o 
   5  10  37     3828.19     4145.87    232.24 o 
   8  10  37     1687.65     1770.22    243.54 o 
 -15  11  37      243.11       43.77    202.35 o 
 -12  11  37     8918.54     9668.33    184.85 o 
  -9  11  37      260.79      481.74    148.18 o 
  -6  11  37      708.80      888.96    155.72 o 
  -3  11  37     3857.01     3851.65    166.79 o 
   0  11  37     1587.39     1797.90    216.80 o 
   3  11  37     8579.62     8523.27    205.82 o 
   6  11  37      647.51      800.88    227.06 o 
 -17  12  37     2539.92     2370.44    250.59 o 
 -14  12  37        7.58      120.28    162.78 o 
 -11  12  37    14252.91    14984.47    207.18 o 
  -8  12  37       64.93      446.80    152.91 o 
  -5  12  37    21284.87    22087.97    207.52 o 
  -2  12  37        2.30      -82.35    178.81 o 
   1  12  37     7090.41     7216.92    176.11 o 
   4  12  37      512.59      689.33    245.80 o 
 -16  13  37     5346.09     4862.59    222.37 o 
 -13  13  37     2982.32     3079.85    170.95 o 
 -10  13  37     4414.77     4395.81    195.08 o 
  -7  13  37      119.20      152.20    142.44 o 
  -4  13  37      594.82      658.30    168.40 o 
  -1  13  37     7662.33     7954.46    189.93 o 
   2  13  37     1972.99     2065.29    223.74 o 
 -15  14  37     3479.25     3384.89    186.37 o 
 -12  14  37      612.07      822.26    197.19 o 
  -9  14  37     6663.18     6492.05    154.24 o 
  -6  14  37       19.49      299.29    157.01 o 
  -3  14  37    10550.12    11156.34    263.01 o 
   0  14  37     1886.52     2184.90    186.84 o 
 -14  15  37     5858.73     5442.34    223.30 o 
 -11  15  37     4170.21     4113.70    191.12 o 
  -8  15  37      135.46      101.69    173.99 o 
  -5  15  37      106.48      183.79    182.12 o 
  -2  15  37     2674.88     2999.45    198.40 o 
   1  15  37     2623.80     2429.90    327.87 o 
 -13  16  37     3749.78     3736.71    202.44 o 
 -10  16  37     4411.65     4104.58    213.98 o 
  -7  16  37     5818.49     5575.58    214.13 o 
  -4  16  37     1058.12     1052.60    167.81 o 
  -1  16  37      825.30      890.67    223.75 o 
 -12  17  37     1120.33     1070.60    222.45 o 
  -9  17  37       62.23      166.36    212.56 o 
  -6  17  37      713.95      882.03    217.96 o 
 -11  18  37     7181.91     6142.73    567.18 o 
  -8  18  37     2976.44     2731.37    256.23 o 
   0   1  38      604.06      864.22    131.36 o 
  -2   2  38   153586.63   146987.91   1288.72 o 
   1   2  38     2170.82     2331.23    119.52 o 
  -4   3  38      432.81      441.08    129.18 o 
  -1   3  38      266.74      264.53    108.28 o 
   2   3  38      298.65      639.84    155.20 o 
  -6   4  38    72095.79    69270.77    753.82 o 
  -3   4  38       29.69      -80.64    131.93 o 
   0   4  38    46113.89    42586.10    303.42 o 
   3   4  38      210.91      388.46    119.65 o 
  -8   5  38     8304.30     8627.13    173.86 o 
  -5   5  38       55.08      208.33    121.65 o 
  -2   5  38    19267.58    18783.37    188.38 o 
   1   5  38     3942.00     3720.29    142.59 o 
   4   5  38     4570.74     5082.37    146.54 o 
 -10   6  38    49817.75    49280.31    710.12 o 
  -7   6  38      100.40      172.89    135.48 o 
  -4   6  38    42444.25    42853.04    636.81 o 
  -1   6  38      775.90      749.43    124.63 o 
   2   6  38    32423.59    33359.29    348.93 o 
   5   6  38      676.14      894.63    143.14 o 
 -12   7  38    11067.54    10566.87    272.32 o 
  -9   7  38    29756.88    30079.82    286.37 o 
  -6   7  38    20794.90    20397.60    202.16 o 
  -3   7  38     2167.58     2549.65    117.06 o 
   0   7  38    24732.46    23991.15    295.42 o 
   3   7  38    10680.79     9704.76    142.00 o 
   6   7  38     6384.75     6711.96    227.12 o 
 -14   8  38      155.79      348.33    188.99 o 
 -11   8  38     4524.56     4844.37    179.21 o 
  -8   8  38    67239.43    67298.98    468.07 o 
  -5   8  38     3366.11     3843.45    137.43 o 
  -2   8  38    76099.39    72973.65    721.87 o 
   1   8  38     3266.95     3334.11    143.42 o 
   4   8  38     3808.90     3992.12    156.42 o 
   7   8  38     3086.28     2882.70    191.11 o 
 -16   9  38     1254.02     1679.49    256.95 o 
 -13   9  38    11613.04    11312.59    391.87 o 
 -10   9  38     6723.55     6809.06    150.29 o 
  -7   9  38     9598.52     8931.30    150.19 o 
  -4   9  38      179.75      208.53    139.25 o 
  -1   9  38      859.48     1162.48    125.05 o 
   2   9  38     9124.37     9478.08    161.94 o 
   5   9  38     1282.53     1412.70    155.18 o 
   8   9  38    11896.71    11275.15    310.98 o 
 -15  10  38     3771.39     3762.80    207.32 o 
 -12  10  38     9712.29     9324.39    182.80 o 
  -9  10  38     2378.50     2661.73    152.88 o 
  -6  10  38    12914.25    12569.72    198.73 o 
  -3  10  38    10720.58    10644.56    337.78 o 
   0  10  38    18299.53    18199.00    303.71 o 
   3  10  38     7258.86     7322.88    253.14 o 
   6  10  38     2939.90     2670.56    222.83 o 
 -17  11  38     7225.02     6329.63    206.24 o 
 -14  11  38     4744.75     4505.74    245.01 o 
 -11  11  38    16261.02    16976.08    278.15 o 
  -8  11  38      382.83      337.44    176.79 o 
  -5  11  38     1128.32     1145.12    162.38 o 
  -2  11  38     4674.78     5182.21    185.05 o 
   1  11  38     3877.56     3609.53    154.83 o 
   4  11  38     6547.67     6464.22    209.55 o 
 -16  12  38     4421.27     4744.43    311.25 o 
 -13  12  38      260.15      375.92    176.06 o 
 -10  12  38     8802.24     9186.88    199.92 o 
  -7  12  38     1353.68     1282.37    136.33 o 
  -4  12  38     5068.26     5144.97    165.23 o 
  -1  12  38      258.59      281.66    157.94 o 
   2  12  38      362.79      438.30    181.38 o 
   5  12  38       37.87      143.22    208.59 o 
 -15  13  38     5737.57     5284.67    189.46 o 
 -12  13  38      880.04      933.97    168.06 o 
  -9  13  38     5379.32     5231.55    219.32 o 
  -6  13  38      626.97      651.10    184.83 o 
  -3  13  38      203.11      469.53    172.33 o 
   0  13  38    18169.46    18830.18    337.41 o 
   3  13  38     2001.21     1948.02    228.44 o 
 -14  14  38       17.80       75.62    171.42 o 
 -11  14  38      248.49      149.96    166.52 o 
  -8  14  38       64.38      403.44    173.28 o 
  -5  14  38      577.45      679.80    193.20 o 
  -2  14  38     1369.47     1305.98    204.49 o 
   1  14  38     1304.65     1222.66    235.43 o 
 -13  15  38    12870.40    11432.81    190.69 o 
 -10  15  38      220.65      196.89    182.57 o 
  -7  15  38     2184.57     2406.85    173.38 o 
  -4  15  38     5226.17     5203.74    212.55 o 
  -1  15  38      602.68      725.26    233.87 o 
 -15  16  38      306.28      156.17    536.41 o 
 -12  16  38      853.95      895.99    215.03 o 
  -9  16  38     1702.35     1948.62    208.32 o 
  -6  16  38     1523.18     1850.21    193.72 o 
  -3  16  38      185.20      134.22    198.37 o 
 -11  17  38    14526.81    15267.08    516.34 o 
  -8  17  38      784.81      842.42    173.27 o 
  -5  17  38       42.79      289.06    207.54 o 
   0   0  39    76321.70    71281.54    358.73 o 
   1   1  39     4625.24     4003.39    156.86 o 
  -1   2  39     6656.24     7047.99    137.27 o 
   2   2  39    33030.59    32530.30    527.46 o 
  -3   3  39     2907.79     3000.44    110.09 o 
   0   3  39     4820.60     4671.77    125.93 o 
   3   3  39    38789.05    35787.93    426.25 o 
  -5   4  39     3800.96     4213.64    128.68 o 
  -2   4  39    25299.08    25538.96    313.29 o 
   1   4  39    33988.91    32596.26    424.97 o 
   4   4  39     9275.59    10790.59    204.44 o 
  -7   5  39    51211.86    49308.56    293.07 o 
  -4   5  39    27057.54    27479.19    201.44 o 
  -1   5  39     8945.38     8718.46    144.23 o 
   2   5  39      696.52     1149.53    110.99 o 
   5   5  39    32291.42    29782.43    453.36 o 
  -9   6  39    10587.98    10881.67    181.28 o 
  -6   6  39    33419.54    32597.75    397.27 o 
  -3   6  39     2832.29     2965.32    136.07 o 
   0   6  39      158.75      241.66    115.35 o 
   3   6  39    30759.74    29546.11    482.84 o 
   6   6  39     8794.99     9560.95    258.84 o 
 -11   7  39     3550.70     3807.72    131.01 o 
  -8   7  39    10852.76    11078.82    170.26 o 
  -5   7  39       84.32      187.81    138.99 o 
  -2   7  39     6494.24     6664.56    133.84 o 
   1   7  39     1695.47     1938.09    133.48 o 
   4   7  39      800.13     1018.50    147.50 o 
   7   7  39    12441.60    12652.35    772.52 o 
 -13   8  39    10481.25    10907.16    272.57 o 
 -10   8  39    16823.81    17307.05    278.85 o 
  -7   8  39    31785.23    31692.80    465.59 o 
  -4   8  39     9883.90    10081.20    140.39 o 
  -1   8  39    36505.21    36371.19    543.51 o 
   2   8  39    11871.14    12002.98    234.20 o 
   5   8  39     4131.80     4272.71    176.76 o 
   8   8  39     3869.72     3339.55    206.78 o 
 -15   9  39     2276.89     2173.90    212.58 o 
 -12   9  39    17732.14    18515.02    220.90 o 
  -9   9  39     4057.15     4615.45    156.45 o 
  -6   9  39    12179.86    12673.08    158.37 o 
  -3   9  39     1600.62     2004.42    145.58 o 
   0   9  39     1824.18     2107.84    126.55 o 
   3   9  39    25046.71    24540.56    483.44 o 
   6   9  39     3784.23     3636.08    198.13 o 
 -17  10  39       48.56      107.62    255.40 o 
 -14  10  39     2135.64     1992.31    169.43 o 
 -11  10  39     1289.34     1799.53    159.53 o 
  -8  10  39    19663.27    20347.73    385.60 o 
  -5  10  39     5358.85     5741.61    166.97 o 
  -2  10  39     8326.30     8067.50    165.75 o 
   1  10  39    11619.11    12392.08    284.29 o 
   4  10  39      768.14      774.74    205.42 o 
   7  10  39     5029.23     4155.18    245.24 o 
 -16  11  39     8263.07     7659.55    237.98 o 
 -13  11  39     7028.00     7257.33    188.10 o 
 -10  11  39    11560.11    11528.45    322.28 o 
  -7  11  39      180.09      436.20    162.22 o 
  -4  11  39     1646.97     2087.45    154.68 o 
  -1  11  39     4842.38     5092.14    195.99 o 
   2  11  39     8173.78     8654.11    256.62 o 
   5  11  39     2596.16     2872.85    222.86 o 
 -15  12  39     5881.07     6082.69    248.51 o 
 -12  12  39     2539.86     2630.36    167.65 o 
  -9  12  39     2949.94     3289.52    151.98 o 
  -6  12  39     4302.47     4074.32    175.84 o 
  -3  12  39     8648.49     8990.67    263.07 o 
   0  12  39     1455.16     1748.51    164.34 o 
   3  12  39     1259.24     1119.36    225.35 o 
 -14  13  39     4497.89     4391.65    172.02 o 
 -11  13  39     5164.99     5537.21    161.37 o 
  -8  13  39     2016.08     2217.02    154.66 o 
  -5  13  39       37.65      150.19    148.02 o 
  -2  13  39     4478.23     4513.58    201.33 o 
   1  13  39     1340.13     1026.15    191.26 o 
 -16  14  39      700.56      588.94    253.72 o 
 -13  14  39     1065.02     1005.51    190.79 o 
 -10  14  39      993.05     1066.73    181.78 o 
  -7  14  39      478.60      201.07    193.98 o 
  -4  14  39      221.68      321.65    183.67 o 
  -1  14  39      155.85      211.94    180.23 o 
   2  14  39     4057.77     3889.63    348.21 o 
 -15  15  39     5155.17     4913.84    219.12 o 
 -12  15  39     5913.65     5889.97    241.01 o 
  -9  15  39      993.04     1085.68    181.77 o 
  -6  15  39     1064.66     1264.43    171.68 o 
  -3  15  39     1656.50     1707.89    196.76 o 
   0  15  39      718.79      649.95    200.25 o 
 -14  16  39     1115.80     1002.81    229.35 o 
 -11  16  39       35.76       74.37    182.89 o 
  -8  16  39     2412.91     2514.32    170.47 o 
  -5  16  39     6388.17     5726.06    316.51 o 
  -2  16  39     2025.84     1721.88    217.39 o 
 -10  17  39      817.92     1086.90    206.51 o 
  -7  17  39      310.33      352.87    221.48 o 
  -1   1  40    42419.89    40963.92    484.88 o 
  -3   2  40    12014.28    11102.30    230.99 o 
   0   2  40    16428.73    16330.70    147.11 o 
  -5   3  40     7455.14     7389.54    128.37 o 
  -2   3  40    33840.54    32760.07    166.68 o 
   1   3  40    60012.64    58464.16    485.31 o 
  -7   4  40    14870.59    14040.67    181.41 o 
  -4   4  40     1086.57     1164.05    113.16 o 
  -1   4  40      830.02      984.64    139.11 o 
   2   4  40     2901.87     2300.13    119.94 o 
  -9   5  40    18270.13    18158.50    299.05 o 
  -6   5  40    22364.01    21929.03    207.96 o 
  -3   5  40     5199.37     5643.36    126.48 o 
   0   5  40     1310.20     1635.26    122.63 o 
   3   5  40    24443.09    26553.19    544.74 o 
 -11   6  40     1357.37     1495.22    141.81 o 
  -8   6  40    25127.54    26158.29    296.88 o 
  -5   6  40    12148.69    12436.90    241.03 o 
  -2   6  40      227.71      467.88    123.92 o 
   1   6  40     9749.52     8622.77    165.27 o 
   4   6  40      422.48      931.13    143.32 o 
 -13   7  40     1156.60     1217.47    149.39 o 
 -10   7  40    71265.81    72961.11    798.02 o 
  -7   7  40    44292.30    43638.17    202.59 o 
  -4   7  40    23665.79    24367.56    226.61 o 
  -1   7  40    77778.09    77834.97   1090.23 o 
   2   7  40    12946.38    12626.93    173.89 o 
   5   7  40    35543.07    37450.72    464.92 o 
 -15   8  40       42.29      -17.83    204.27 o 
 -12   8  40       47.23      257.15    146.55 o 
  -9   8  40     1320.31     1539.24    159.31 o 
  -6   8  40    11861.02    12101.21    225.31 o 
  -3   8  40       86.37      144.22    125.37 o 
   0   8  40    14873.50    14939.87    169.71 o 
   3   8  40     1627.81     1986.09    141.91 o 
   6   8  40      651.43      655.40    161.14 o 
 -17   9  40     2892.86     2794.72    240.44 o 
 -14   9  40    30251.12    30840.12    811.18 o 
 -11   9  40     5583.24     5383.02    160.68 o 
  -8   9  40    61026.33    61388.22    591.47 o 
  -5   9  40     7944.00     7770.24    142.09 o 
  -2   9  40    31044.80    29789.35    491.96 o 
   1   9  40    50583.02    48675.42    595.27 o 
   4   9  40      442.85      718.59    160.43 o 
   7   9  40    43400.16    39222.05   1495.97 o 
 -16  10  40     1431.71     1536.34    216.20 o 
 -13  10  40      115.68       97.76    165.80 o 
 -10  10  40     4383.59     4431.21    218.68 o 
  -7  10  40     3666.08     3832.54    133.65 o 
  -4  10  40    18038.18    17868.55    324.21 o 
  -1  10  40      214.97      363.98    134.81 o 
   2  10  40      616.03      535.84    169.77 o 
   5  10  40       69.21       30.25    193.80 o 
 -15  11  40     1985.83     2162.66    195.27 o 
 -12  11  40    23218.47    23157.19    280.27 o 
  -9  11  40    10992.41    11016.06    199.96 o 
  -6  11  40     4408.26     4637.86    185.16 o 
  -3  11  40    28179.46    28517.25    302.96 o 
   0  11  40     5163.31     5087.35    179.44 o 
   3  11  40    19176.77    17989.83    286.28 o 
   6  11  40     5099.00     4581.53    271.38 o 
 -14  12  40     1066.23      897.63    188.86 o 
 -11  12  40      271.61      555.49    172.49 o 
  -8  12  40    15973.92    15511.94    320.19 o 
  -5  12  40      547.32      978.05    165.82 o 
  -2  12  40     6954.02     7019.57    166.83 o 
   1  12  40       78.76      176.48    171.48 o 
   4  12  40       29.10      245.02    221.98 o 
 -16  13  40    13594.04    12325.08    502.96 o 
 -13  13  40      820.24      832.01    188.08 o 
 -10  13  40     9846.15     9458.57    196.58 o 
  -7  13  40      894.10      703.26    192.84 o 
  -4  13  40     9946.84     9340.09    190.52 o 
  -1  13  40    13314.57    12926.45    196.66 o 
   2  13  40     5829.60     5414.54    316.86 o 
 -15  14  40     1029.02     1107.17    223.41 o 
 -12  14  40     3224.14     3270.99    251.94 o 
  -9  14  40     7271.14     8254.87    195.91 o 
  -6  14  40     8903.23     8607.22    194.27 o 
  -3  14  40     3113.26     3187.71    216.80 o 
   0  14  40     5987.71     5538.89    218.88 o 
 -14  15  40    12335.50    11072.60    269.77 o 
 -11  15  40     2907.38     3055.47    216.39 o 
  -8  15  40     7963.82     7172.75    203.19 o 
  -5  15  40     6304.35     5881.01    197.87 o 
  -2  15  40       98.29       67.11    204.26 o 
 -13  16  40       87.95      376.98    227.64 o 
 -10  16  40    19292.72    19277.15    220.77 o 
  -7  16  40      918.04     1089.05    212.11 o 
  -4  16  40    11361.38     9616.45    258.59 o 
  -9  17  40     7320.74     7295.31    219.25 o 
  -6  17  40     2162.63     2157.25    233.45 o 
   0   1  41    10578.26    10184.39    133.87 o 
  -2   2  41     1567.64     1659.04    128.51 o 
   1   2  41    14195.78    14498.22    315.98 o 
  -4   3  41      284.77      558.03    115.30 o 
  -1   3  41     2145.70     2128.33    130.23 o 
   2   3  41     5457.50     5562.00    115.00 o 
  -6   4  41     3945.48     4223.36    148.94 o 
  -3   4  41    22334.63    22862.09    159.69 o 
   0   4  41     7676.39     7565.82    133.87 o 
   3   4  41    13224.69    13214.26    272.63 o 
  -8   5  41     4133.82     4435.08    131.56 o 
  -5   5  41      233.51      258.66    120.67 o 
  -2   5  41      894.76      870.17    113.00 o 
   1   5  41     1131.34     1323.90    118.07 o 
   4   5  41     1964.95     2035.32    129.42 o 
 -10   6  41     4313.78     4743.68    154.69 o 
  -7   6  41    21272.12    21382.67    280.17 o 
  -4   6  41     3052.01     2687.42    126.20 o 
  -1   6  41    36888.87    36644.06    196.46 o 
   2   6  41      500.46      632.50    117.20 o 
   5   6  41     4649.55     4981.59    149.14 o 
 -12   7  41     8423.93     8015.17    178.15 o 
  -9   7  41     3322.88     3393.66    153.43 o 
  -6   7  41     2072.35     2122.46    129.21 o 
  -3   7  41     2252.41     2375.29    142.16 o 
   0   7  41     5024.66     4986.14    152.27 o 
   3   7  41     9420.99     9429.26    223.46 o 
   6   7  41     1739.58     1853.61    145.03 o 
 -14   8  41     2375.35     2536.13    172.15 o 
 -11   8  41     8630.26     9084.30    212.24 o 
  -8   8  41      262.48      218.23    147.47 o 
  -5   8  41    45189.27    47484.18    372.59 o 
  -2   8  41       22.31      181.28    123.73 o 
   1   8  41    25032.81    25957.19    312.27 o 
   4   8  41     2041.17     2125.15    149.50 o 
   7   8  41     1722.08     1851.57    213.45 o 
 -16   9  41      636.15      602.73    207.42 o 
 -13   9  41     2235.98     2300.42    148.56 o 
 -10   9  41     2595.64     2485.45    139.42 o 
  -7   9  41        4.68      269.31    123.00 o 
  -4   9  41     2317.45     2288.53    137.52 o 
  -1   9  41     1288.89     1538.72    138.37 o 
   2   9  41       88.89        9.03    142.75 o 
   5   9  41     4447.61     4611.98    190.10 o 
   8   9  41      904.52      747.95    258.66 o 
 -15  10  41     1559.98     1750.68    180.38 o 
 -12  10  41     1549.53     1675.79    178.27 o 
  -9  10  41    27172.03    29676.66    409.81 o 
  -6  10  41     2518.73     2399.58    136.24 o 
  -3  10  41    50272.20    52576.55    724.72 o 
   0  10  41      234.08      375.79    152.59 o 
   3  10  41    12564.92    13857.19    362.62 o 
   6  10  41     4939.12     5089.40    238.62 o 
 -14  11  41      611.77      667.70    208.49 o 
 -11  11  41       13.44      145.62    162.41 o 
  -8  11  41      227.42      298.71    152.90 o 
  -5  11  41      917.12      885.89    156.90 o 
  -2  11  41     2010.78     1902.61    159.67 o 
   1  11  41     2575.54     2382.38    168.00 o 
   4  11  41       83.21      205.64    221.93 o 
 -16  12  41     3500.12     3660.00    215.55 o 
 -13  12  41     7196.49     7332.12    175.51 o 
 -10  12  41       65.04       51.58    160.26 o 
  -7  12  41    31375.18    32499.35    240.89 o 
  -4  12  41      403.17      629.36    173.40 o 
  -1  12  41    17820.28    18375.29    200.17 o 
   2  12  41      230.36      307.75    198.08 o 
 -15  13  41     1227.41     1221.95    221.39 o 
 -12  13  41      241.06      190.71    172.77 o 
  -9  13  41     3545.74     3774.45    174.31 o 
  -6  13  41     1733.43     1646.89    156.29 o 
  -3  13  41      240.49      439.57    193.29 o 
   0  13  41      297.69      456.73    193.09 o 
   3  13  41      562.06      560.74    205.03 o 
 -14  14  41      305.36      110.44    217.67 o 
 -11  14  41    12659.26    13480.81    213.17 o 
  -8  14  41      943.13     1348.63    170.42 o 
  -5  14  41    23282.45    23100.49    325.12 o 
  -2  14  41      503.09      625.58    183.49 o 
   1  14  41     7071.35     6439.98    396.64 o 
 -13  15  41       24.25      -10.00    201.90 o 
 -10  15  41        0.76       46.78    192.34 o 
  -7  15  41      384.63      464.32    164.70 o 
  -4  15  41      516.76      557.92    198.95 o 
  -1  15  41      326.55      163.36    201.01 o 
 -12  16  41       43.82      113.66    207.59 o 
  -9  16  41    15456.63    14600.88    215.12 o 
  -6  16  41     1150.37     1409.13    220.96 o 
  -3  16  41     8605.96     7864.63    366.08 o 
  -8  17  41       83.86      126.21    233.79 o 
   0   0  42    53914.65    56029.34    367.20 o 
   1   1  42      419.03      461.55    107.18 o 
  -1   2  42    16382.92    14860.16    202.60 o 
   2   2  42    32757.80    32160.19    419.88 o 
  -3   3  42     1172.24      939.68    114.73 o 
   0   3  42      422.50      394.58    173.59 o 
   3   3  42     1331.84     1718.68    135.97 o 
  -5   4  42    12554.84    12228.89    192.15 o 
  -2   4  42    30867.18    31066.22    255.24 o 
   1   4  42    16285.53    15700.79    244.99 o 
   4   4  42     5862.21     5996.14    161.02 o 
  -7   5  42     1055.51     1055.35    125.56 o 
  -4   5  42      413.83      529.98    107.30 o 
  -1   5  42      918.45      762.72    122.73 o 
   2   5  42     1003.21     1132.56    148.77 o 
   5   5  42      128.88      342.02    160.55 o 
  -9   6  42     1012.31     1000.15    131.90 o 
  -6   6  42    10997.48    10979.78    186.22 o 
  -3   6  42    30419.06    31054.48    272.70 o 
   0   6  42    13646.83    13802.61    229.56 o 
   3   6  42     2807.32     2998.42    138.30 o 
   6   6  42       80.75      208.68    138.83 o 
 -11   7  42      359.72      522.58    154.44 o 
  -8   7  42     2605.09     2827.15    128.53 o 
  -5   7  42      603.49      934.49    145.66 o 
  -2   7  42     1181.94     1156.67    126.41 o 
   1   7  42     1662.60     1747.14    146.68 o 
   4   7  42       48.28      103.05    152.60 o 
   7   7  42      151.19      193.62    153.52 o 
 -13   8  42      111.33      124.59    154.41 o 
 -10   8  42     2447.26     2450.61    139.02 o 
  -7   8  42    19941.65    20382.37    205.61 o 
  -4   8  42    11859.49    11649.68    165.70 o 
  -1   8  42    20782.98    21176.18    209.48 o 
   2   8  42     2709.76     2678.54    142.67 o 
   5   8  42     2068.71     2380.72    169.14 o 
   8   8  42      579.99      716.42    233.66 o 
 -15   9  42      203.37       20.08    213.58 o 
 -12   9  42      491.71      664.32    142.72 o 
  -9   9  42     2935.08     2906.22    157.71 o 
  -6   9  42     1424.85     1486.78    141.48 o 
  -3   9  42     2593.51     2747.41    138.57 o 
   0   9  42     2151.91     2191.99    141.12 o 
   3   9  42      277.49      340.94    133.21 o 
   6   9  42      821.96      821.52    198.18 o 
 -14  10  42       54.51        6.82    163.02 o 
 -11  10  42     5864.28     6495.85    184.48 o 
  -8  10  42     6434.94     6530.20    157.22 o 
  -5  10  42    29022.33    31011.95    249.39 o 
  -2  10  42     4608.89     4509.60    148.43 o 
   1  10  42     8336.69     9085.24    217.93 o 
   4  10  42       22.89      200.32    214.13 o 
 -16  11  42      223.12      111.29    226.37 o 
 -13  11  42     2812.13     3022.96    190.84 o 
 -10  11  42        3.22      -59.02    173.81 o 
  -7  11  42     2529.38     2587.36    161.98 o 
  -4  11  42     4243.67     4255.94    171.98 o 
  -1  11  42      540.10      610.21    170.52 o 
   2  11  42     3866.99     3613.66    195.17 o 
   5  11  42       19.47      161.55    251.88 o 
 -15  12  42     1112.23     1211.74    222.99 o 
 -12  12  42      260.75      308.85    183.40 o 
  -9  12  42    11464.95    11982.76    188.93 o 
  -6  12  42     5228.96     5152.89    197.78 o 
  -3  12  42    14147.73    14735.60    213.74 o 
   0  12  42      548.72      677.90    185.91 o 
   3  12  42     1112.12     1061.50    206.76 o 
 -14  13  42        1.15     -105.58    214.69 o 
 -11  13  42     6070.37     5961.75    187.00 o 
  -8  13  42      473.73      678.13    194.13 o 
  -5  13  42      478.14      562.57    197.32 o 
  -2  13  42     2580.08     2835.88    176.07 o 
   1  13  42      306.43      268.57    182.00 o 
 -13  14  42     4669.35     4578.95    196.70 o 
 -10  14  42      639.87      622.98    177.65 o 
  -7  14  42    10702.23    10845.49    269.19 o 
  -4  14  42     1279.61     1435.14    190.95 o 
  -1  14  42     5231.60     4913.21    196.96 o 
 -12  15  42      171.42      330.74    189.11 o 
  -9  15  42     2903.39     2661.00    201.03 o 
  -6  15  42     1663.62     1689.26    184.68 o 
  -3  15  42      253.12      351.54    185.58 o 
 -11  16  42     6189.58     5672.35    234.52 o 
  -8  16  42     1287.16     1324.06    222.25 o 
  -5  16  42     6636.47     6359.03    216.95 o 
  -1   1  43    46818.22    43385.04    490.08 o 
  -3   2  43    37275.59    35264.94    225.24 o 
   0   2  43    17006.03    17039.15    286.64 o 
  -5   3  43    19637.17    19333.64    399.28 o 
  -2   3  43    21120.90    18977.03    159.74 o 
   1   3  43     4463.36     4710.09    172.85 o 
  -7   4  43     1960.54     2216.26    133.00 o 
  -4   4  43    22231.96    21908.32    282.52 o 
  -1   4  43    41792.62    39527.60    518.90 o 
   2   4  43    40797.28    39100.32    370.51 o 
  -9   5  43    21218.77    21820.04    236.08 o 
  -6   5  43    26732.58    26220.64    281.37 o 
  -3   5  43    11274.68    11125.61    166.28 o 
   0   5  43     4472.65     4067.15    139.58 o 
   3   5  43     4661.58     4871.18    146.56 o 
 -11   6  43     1918.64     2252.53    137.14 o 
  -8   6  43     1059.65     1175.87    132.28 o 
  -5   6  43    30756.53    30779.20    399.66 o 
  -2   6  43    14863.03    14358.78    164.66 o 
   1   6  43    33538.11    33323.41    581.04 o 
   4   6  43     1421.15     1627.74    144.83 o 
 -13   7  43      575.32      935.49    169.54 o 
 -10   7  43    15838.52    16275.21    327.01 o 
  -7   7  43     8060.64     8164.71    195.79 o 
  -4   7  43    16478.74    16830.36    144.61 o 
  -1   7  43    24427.55    23894.93    205.48 o 
   2   7  43     2134.81     2264.19    142.63 o 
   5   7  43     8264.68     7897.23    178.32 o 
 -15   8  43       96.13      194.57    203.85 o 
 -12   8  43       18.57      144.32    152.09 o 
  -9   8  43    22961.13    23372.01    200.17 o 
  -6   8  43     4043.32     3998.98    146.21 o 
  -3   8  43    28136.49    29053.35    332.64 o 
   0   8  43       11.27       46.42    129.42 o 
   3   8  43    13978.71    14060.46    365.88 o 
   6   8  43      716.19      532.23    165.11 o 
 -14   9  43     3221.83     3064.68    185.61 o 
 -11   9  43     1512.92     1694.30    164.26 o 
  -8   9  43     7910.43     8406.90    169.34 o 
  -5   9  43      447.78      659.93    135.38 o 
  -2   9  43     2555.45     2641.80    152.60 o 
   1   9  43     9372.11     9072.57    156.15 o 
   4   9  43     1025.38     1164.01    184.25 o 
   7   9  43     6635.47     5871.25    207.19 o 
 -16  10  43      760.58      704.34    228.67 o 
 -13  10  43     6781.51     6826.31    230.52 o 
 -10  10  43      303.71      508.84    160.91 o 
  -7  10  43    24577.20    26115.40    195.98 o 
  -4  10  43      696.68      714.42    144.28 o 
  -1  10  43    27834.44    28619.65    360.88 o 
   2  10  43       10.71      102.48    178.03 o 
   5  10  43     2177.03     2360.81    210.66 o 
 -15  11  43        8.38      139.60    202.77 o 
 -12  11  43    10520.73    10598.18    250.54 o 
  -9  11  43       30.21      295.95    189.74 o 
  -6  11  43      730.40     1066.06    190.03 o 
  -3  11  43     7850.92     7932.13    185.90 o 
   0  11  43        8.82      189.41    175.86 o 
   3  11  43     4622.32     3914.15    188.27 o 
 -14  12  43     1147.21     1132.64    201.40 o 
 -11  12  43     9457.49     9584.48    201.55 o 
  -8  12  43       43.97      295.02    177.01 o 
  -5  12  43    18519.82    18959.01    188.41 o 
  -2  12  43      268.03      282.68    166.39 o 
   1  12  43     6760.01     6766.24    246.09 o 
 -13  13  43     2468.33     3156.48    218.43 o 
 -10  13  43     2856.85     2400.20    165.36 o 
  -7  13  43     3420.63     3897.43    192.32 o 
  -4  13  43       17.07      129.05    182.62 o 
  -1  13  43     3866.25     3464.13    183.71 o 
   2  13  43      298.27      472.44    220.55 o 
 -12  14  43     2589.82     2464.95    189.29 o 
  -9  14  43     7104.94     7087.03    203.89 o 
  -6  14  43     2493.18     2620.16    207.92 o 
  -3  14  43     7302.64     6892.31    242.27 o 
   0  14  43     2413.24     2158.46    221.17 o 
 -11  15  43       20.75      169.23    183.99 o 
  -8  15  43      548.28      580.65    215.52 o 
  -5  15  43      815.34      857.93    198.01 o 
  -2  15  43     4447.36     4026.62    223.74 o 
 -10  16  43     2300.78     2521.06    211.24 o 
  -7  16  43    15395.60    14280.82    546.57 o 
   0   1  44      637.62      328.97    136.80 o 
  -2   2  44   110418.31   107075.28    433.58 o 
   1   2  44      622.84      471.28    128.49 o 
  -4   3  44       10.64      272.94    109.50 o 
  -1   3  44     1245.09      969.38    123.10 o 
   2   3  44     4734.70     4322.92    125.32 o 
  -6   4  44    18912.46    17335.30    293.83 o 
  -3   4  44      984.49      850.35    101.93 o 
   0   4  44    27959.52    27921.32    409.40 o 
   3   4  44       19.86      406.44    127.51 o 
  -8   5  44    26731.36    26493.44    363.24 o 
  -5   5  44      996.28     1050.68    120.05 o 
  -2   5  44        6.68      261.91    163.29 o 
   1   5  44      344.79      508.60    180.42 o 
   4   5  44     3610.83     4170.28    156.09 o 
 -10   6  44    30904.08    30274.86    534.27 o 
  -7   6  44       79.94      466.20    135.62 o 
  -4   6  44    51845.66    52321.39    218.43 o 
  -1   6  44     1999.16     2210.12    140.19 o 
   2   6  44    29471.60    29498.56    375.34 o 
   5   6  44     3984.26     3944.65    169.65 o 
 -12   7  44     8274.45     8386.36    176.73 o 
  -9   7  44     2840.79     2803.58    145.15 o 
  -6   7  44     3076.01     2895.32    135.42 o 
  -3   7  44      377.57      469.34    131.67 o 
   0   7  44     4404.67     5040.08    175.16 o 
   3   7  44     8399.27     8323.83    166.24 o 
   6   7  44     2877.67     3143.63    165.93 o 
 -14   8  44     3500.51     3944.18    184.29 o 
 -11   8  44     6931.95     6998.43    157.78 o 
  -8   8  44    20599.51    21041.16    309.64 o 
  -5   8  44      293.93      419.99    146.95 o 
  -2   8  44    23182.76    23233.63    257.49 o 
   1   8  44     1308.46     1452.86    144.95 o 
   4   8  44    16107.79    15816.57    381.37 o 
   7   8  44     5112.07     4166.47    274.32 o 
 -16   9  44      138.79      494.54    407.39 o 
 -13   9  44     5619.27     5648.60    165.30 o 
 -10   9  44     1785.30     1743.27    144.56 o 
  -7   9  44     4102.60     4396.51    215.82 o 
  -4   9  44     1284.63     1135.41    165.80 o 
  -1   9  44        4.15      131.09    130.75 o 
   2   9  44     3617.28     4121.15    198.42 o 
   5   9  44     9731.70     8971.61    258.89 o 
 -15  10  44     1697.85     1836.43    209.35 o 
 -12  10  44     9417.08     9798.97    185.90 o 
  -9  10  44     1431.05     1650.19    152.42 o 
  -6  10  44    12632.07    12656.17    278.13 o 
  -3  10  44      164.28      353.14    154.98 o 
   0  10  44      675.74      630.90    146.91 o 
   3  10  44        6.48      -55.36    213.41 o 
 -14  11  44      821.83      684.49    184.63 o 
 -11  11  44     3541.95     3237.55    176.34 o 
  -8  11  44      414.93      451.68    143.00 o 
  -5  11  44      550.01      631.22    151.73 o 
  -2  11  44     4694.29     5357.77    185.21 o 
   1  11  44     2313.85     2483.83    188.73 o 
   4  11  44     6547.47     5841.74    208.35 o 
 -13  12  44      787.66     1002.94    215.16 o 
 -10  12  44     1255.88     1338.07    172.00 o 
  -7  12  44        6.47      162.86    195.12 o 
  -4  12  44     3221.28     2927.67    187.99 o 
  -1  12  44     1806.46     2313.23    156.88 o 
   2  12  44       15.34       91.70    189.93 o 
 -12  13  44      538.90      555.12    180.35 o 
  -9  13  44     2345.32     2407.73    190.24 o 
  -6  13  44       44.60      153.53    169.78 o 
  -3  13  44      818.87     1020.49    189.90 o 
   0  13  44    11089.71    11266.65    208.66 o 
 -11  14  44        2.81      265.16    180.94 o 
  -8  14  44      770.83      790.98    169.51 o 
  -5  14  44      773.29      722.48    178.16 o 
  -2  14  44      164.74      125.72    186.51 o 
 -10  15  44      268.05      357.00    189.76 o 
  -7  15  44     2634.10     2918.96    202.82 o 
  -4  15  44     1097.45     1269.51    194.47 o 
  -9  16  44      253.21      312.87    179.14 o 
  -6  16  44       88.72       36.21    536.40 o 
   0   0  45    34199.21    33987.92    273.41 o 
   1   1  45      627.66     1038.65    108.07 o 
  -1   2  45    10117.34     9762.01    131.50 o 
   2   2  45     9550.27    10491.84    166.02 o 
  -3   3  45     2520.38     2794.36    136.57 o 
   0   3  45     5225.81     4567.64    124.46 o 
   3   3  45    28629.14    27882.89    440.49 o 
  -5   4  45    10650.73    10395.65    150.50 o 
  -2   4  45    30080.80    30476.24    238.30 o 
   1   4  45     5750.96     5350.96    152.64 o 
   4   4  45     8161.47     8716.26    150.57 o 
  -7   5  45    13013.74    12995.63    313.26 o 
  -4   5  45      831.77      803.03    124.97 o 
  -1   5  45     1062.95     1249.79    147.72 o 
   2   5  45    13802.52    14118.97    230.23 o 
   5   5  45       43.45      173.91    135.45 o 
  -9   6  45     4441.34     4283.92    147.15 o 
  -6   6  45    40555.04    39808.90    344.96 o 
  -3   6  45    22079.24    22376.07    235.93 o 
   0   6  45    26421.13    26325.52    323.78 o 
   3   6  45    46264.67    46537.66    774.00 o 
   6   6  45    10959.65    10891.40    203.34 o 
 -11   7  45    10784.08    11022.37    217.09 o 
  -8   7  45     1970.80     1951.29    153.84 o 
  -5   7  45      836.85      966.61    138.52 o 
  -2   7  45      438.28      796.61    134.57 o 
   1   7  45    22269.32    22551.77    293.20 o 
   4   7  45     6934.22     7070.17    163.12 o 
   7   7  45    14270.38    14032.06    292.59 o 
 -13   8  45      918.49     1177.81    190.86 o 
 -10   8  45     7826.32     8023.83    163.10 o 
  -7   8  45     2634.60     3067.38    139.51 o 
  -4   8  45    19713.13    20376.31    192.06 o 
  -1   8  45    15744.90    16047.79    219.27 o 
   2   8  45    30132.84    29904.38    288.08 o 
   5   8  45     3849.91     4030.88    159.34 o 
 -15   9  45     2773.89     3088.33    234.63 o 
 -12   9  45     8690.22     9235.99    175.44 o 
  -9   9  45    21432.26    21640.71    395.45 o 
  -6   9  45     2833.75     2758.97    149.70 o 
  -3   9  45     1613.22     1849.98    168.05 o 
   0   9  45     5007.73     5079.25    137.93 o 
   3   9  45     8100.04     7826.14    224.71 o 
   6   9  45     5949.67     5714.37    314.24 o 
 -14  10  45     2146.49     2193.15    176.41 o 
 -11  10  45     6051.40     6606.49    171.50 o 
  -8  10  45     4780.18     4985.17    208.49 o 
  -5  10  45     9118.67     9767.03    173.06 o 
  -2  10  45    17782.52    18524.14    334.47 o 
   1  10  45    13643.15    13368.85    194.11 o 
   4  10  45     8126.97     8092.63    215.49 o 
 -13  11  45    18485.51    18864.47    305.83 o 
 -10  11  45     2452.84     2806.62    164.43 o 
  -7  11  45      480.25      722.34    194.05 o 
  -4  11  45     4003.38     3988.02    179.05 o 
  -1  11  45        1.67      125.99    196.23 o 
   2  11  45     6083.34     5942.20    208.99 o 
 -12  12  45     8970.23     8625.51    226.68 o 
  -9  12  45     2556.86     2354.69    190.44 o 
  -6  12  45     1015.55     1051.07    171.86 o 
  -3  12  45      549.00      711.93    157.97 o 
   0  12  45     7397.93     7775.82    227.64 o 
 -14  13  45     3986.23     3824.04    234.28 o 
 -11  13  45     9229.34     9183.40    231.02 o 
  -8  13  45     2733.06     2411.04    193.32 o 
  -5  13  45      114.60      337.17    174.85 o 
  -2  13  45     1466.01     1817.22    197.37 o 
   1  13  45     1280.30      784.12    210.86 o 
 -13  14  45      247.72      529.80    183.01 o 
 -10  14  45     5426.40     5305.01    198.21 o 
  -7  14  45     3423.44     3448.05    190.95 o 
  -4  14  45     2980.05     2992.51    205.48 o 
  -1  14  45      176.33      200.34    209.74 o 
  -9  15  45     1256.92     1325.60    225.81 o 
  -6  15  45     7077.46     6591.25    313.72 o 
  -1   1  46    11225.71    11319.41    204.60 o 
  -3   2  46     1354.65     1516.51    143.91 o 
   0   2  46      559.09     1052.23    117.72 o 
  -5   3  46       50.75       89.83    126.60 o 
  -2   3  46    24053.46    22782.44    213.34 o 
   1   3  46     9898.04    12035.63    162.06 o 
  -7   4  46    14045.93    13838.76    188.95 o 
  -4   4  46      847.40     1148.13    118.18 o 
  -1   4  46      834.45      768.37    137.43 o 
   2   4  46     5827.03     5061.31    129.96 o 
  -9   5  46    11564.71    11199.04    262.52 o 
  -6   5  46    53126.59    54384.48    362.53 o 
  -3   5  46    23407.28    23524.65    273.53 o 
   0   5  46    10215.14    10929.06    249.00 o 
   3   5  46    26238.26    26907.86    174.90 o 
 -11   6  46      661.37      773.37    144.67 o 
  -8   6  46     1108.67     1453.54    151.67 o 
  -5   6  46      249.74      535.56    138.02 o 
  -2   6  46     2881.15     3113.60    168.20 o 
   1   6  46     1745.44     2131.49    158.98 o 
   4   6  46     6005.20     6023.37    157.67 o 
 -13   7  46        8.59      158.91    165.00 o 
 -10   7  46    42615.09    43330.77    464.80 o 
  -7   7  46     8476.60     8283.78    165.09 o 
  -4   7  46    25506.28    25258.32    235.10 o 
  -1   7  46    35158.89    34967.87    374.19 o 
   2   7  46      448.42      602.22    142.07 o 
   5   7  46    27380.01    27125.27    504.83 o 
 -15   8  46       67.66      -92.95    229.58 o 
 -12   8  46       17.04      109.49    172.60 o 
  -9   8  46     1161.24     1251.65    134.18 o 
  -6   8  46      793.51     1051.52    166.52 o 
  -3   8  46     4263.84     4618.33    209.75 o 
   0   8  46     3226.47     3164.19    144.33 o 
   3   8  46      860.97      833.06    164.83 o 
   6   8  46      594.50      664.08    221.69 o 
 -14   9  46    16471.56    15658.65    407.34 o 
 -11   9  46     6800.51     6813.13    170.32 o 
  -8   9  46    26274.62    26402.14    347.40 o 
  -5   9  46     6245.54     6493.81    226.23 o 
  -2   9  46     7072.74     6634.94    156.02 o 
   1   9  46    12281.46    12667.72    179.70 o 
   4   9  46       31.70      362.60    211.77 o 
 -13  10  46      105.33      226.23    215.14 o 
 -10  10  46     2400.09     2651.72    187.12 o 
  -7  10  46     1619.30     2112.20    147.77 o 
  -4  10  46     5412.67     5182.02    182.51 o 
  -1  10  46      526.97      429.68    142.27 o 
   2  10  46      502.66      698.91    190.63 o 
   5  10  46      112.79      416.77    218.28 o 
 -12  11  46    18597.85    17431.45    223.48 o 
  -9  11  46     1552.35     1416.58    184.65 o 
  -6  11  46     5147.19     5218.01    157.75 o 
  -3  11  46    10190.33    10016.20    333.99 o 
   0  11  46     2896.31     3016.39    207.20 o 
   3  11  46    10520.69     9982.63    211.31 o 
 -14  12  46       57.02      139.66    209.75 o 
 -11  12  46     2340.86     2402.71    197.76 o 
  -8  12  46     1343.86     1327.94    206.70 o 
  -5  12  46     6496.92     7263.76    200.41 o 
  -2  12  46     6972.10     6637.64    178.25 o 
   1  12  46      143.62      349.26    223.79 o 
 -13  13  46      355.85      386.74    228.46 o 
 -10  13  46    11228.43    10899.24    362.49 o 
  -7  13  46      193.32      153.94    211.82 o 
  -4  13  46     2507.02     2371.36    194.03 o 
  -1  13  46    10555.60     9985.52    221.72 o 
 -12  14  46     5073.23     4740.13    216.14 o 
  -9  14  46      989.08      901.24    187.73 o 
  -6  14  46    12528.10    11969.95    435.76 o 
  -3  14  46     1740.33     1485.68    207.85 o 
  -8  15  46     2610.49     2729.92    230.63 o 
  -5  15  46     5238.76     4822.60    194.12 o 
   0   1  47     1796.48     1703.83    124.95 o 
  -2   2  47      599.34      890.90    124.57 o 
   1   2  47     6243.62     6091.84    134.84 o 
  -4   3  47     2486.56     2904.09    117.89 o 
  -1   3  47      963.88     1142.69    129.05 o 
   2   3  47     1804.49     1886.32    124.24 o 
  -6   4  47     1509.87     1725.27    155.95 o 
  -3   4  47    11664.60    12237.39    168.02 o 
   0   4  47     1554.16     1708.86    147.23 o 
   3   4  47     1210.06     1490.39    145.83 o 
  -8   5  47    10060.58    10215.69    157.77 o 
  -5   5  47      100.65      283.62    135.15 o 
  -2   5  47      255.38      337.25    126.03 o 
   1   5  47     4692.11     4951.93    198.95 o 
   4   5  47     5063.70     5203.75    146.37 o 
 -10   6  47     1974.24     1714.94    164.07 o 
  -7   6  47    12245.28    12400.19    233.58 o 
  -4   6  47     1316.69     1298.30    119.52 o 
  -1   6  47    18544.51    19381.67    315.08 o 
   2   6  47       79.52      157.85    159.17 o 
   5   6  47     1975.95     2177.23    156.90 o 
 -12   7  47     6978.56     6763.19    173.94 o 
  -9   7  47     2127.78     2114.57    144.02 o 
  -6   7  47     4271.30     4419.51    164.27 o 
  -3   7  47     1025.69     1179.07    120.44 o 
   0   7  47      454.66      330.80    148.55 o 
   3   7  47     6363.75     6506.16    170.84 o 
   6   7  47       75.54      133.30    181.08 o 
 -14   8  47     2271.22     2346.32    163.79 o 
 -11   8  47     5267.03     5299.49    219.04 o 
  -8   8  47      572.39      596.13    158.38 o 
  -5   8  47    21364.51    22651.26    167.58 o 
  -2   8  47     1573.68     1519.38    153.42 o 
   1   8  47    14293.52    14070.65    165.49 o 
   4   8  47      637.75      670.88    165.68 o 
   7   8  47     2024.00     2322.39    370.09 o 
 -13   9  47       49.10      206.44    182.72 o 
 -10   9  47      756.50      785.26    170.38 o 
  -7   9  47      285.22      490.23    139.30 o 
  -4   9  47     1880.20     1888.98    143.07 o 
  -1   9  47     2170.91     2428.57    151.74 o 
   2   9  47      588.48      602.38    169.04 o 
   5   9  47     5590.37     5308.34    236.29 o 
 -12  10  47      487.47      608.16    168.24 o 
  -9  10  47    11347.05    12151.34    200.98 o 
  -6  10  47     2160.91     2243.47    147.92 o 
  -3  10  47    18010.91    18591.13    329.10 o 
   0  10  47       38.93      267.34    144.04 o 
   3  10  47     3020.85     2749.28    193.26 o 
 -14  11  47     3597.39     3138.32    213.93 o 
 -11  11  47     1340.20     1534.38    169.01 o 
  -8  11  47      906.55      877.48    154.29 o 
  -5  11  47     1770.97     2033.10    158.71 o 
  -2  11  47        7.56      128.63    180.43 o 
   1  11  47     3153.00     3374.73    175.04 o 
 -13  12  47     2128.61     2464.34    208.67 o 
 -10  12  47      520.15      688.59    168.51 o 
  -7  12  47    13683.86    14573.48    203.59 o 
  -4  12  47     1034.32     1291.96    208.83 o 
  -1  12  47    12450.89    12112.32    206.25 o 
 -12  13  47      771.61      438.18    181.17 o 
  -9  13  47      374.57      588.71    182.61 o 
  -6  13  47     1123.58     1053.65    161.29 o 
  -3  13  47      886.03     1122.68    198.08 o 
   0  13  47      397.73      720.33    263.16 o 
 -11  14  47     8429.31     7749.23    296.92 o 
  -8  14  47     1139.95     1043.84    177.77 o 
  -5  14  47    12583.07    11646.87    265.64 o 
  -7  15  47      311.34      237.87    300.74 o 
   0   0  48    15783.48    16339.88    284.68 o 
   1   1  48     1368.62     1848.59    119.41 o 
  -1   2  48     1523.28     1417.57    111.42 o 
   2   2  48    11557.96    12429.71    254.71 o 
  -3   3  48      608.72      797.29    137.82 o 
   0   3  48      707.16      795.91    108.49 o 
   3   3  48       90.34      381.85    141.00 o 
  -5   4  48      966.76      959.09    127.51 o 
  -2   4  48    31933.77    31116.24    292.56 o 
   1   4  48     7081.18     7046.98    162.36 o 
   4   4  48     4197.08     4083.35    139.89 o 
  -7   5  48      982.57     1021.61    134.44 o 
  -4   5  48     2633.98     2855.67    133.40 o 
  -1   5  48     3587.25     3796.47    140.93 o 
   2   5  48      168.94      454.05    155.58 o 
   5   5  48     6929.38     7370.55    196.51 o 
  -9   6  48     3160.44     3379.82    159.45 o 
  -6   6  48    18890.38    19259.55    292.28 o 
  -3   6  48    10387.53    10700.00    165.88 o 
   0   6  48    13006.52    13781.77    226.75 o 
   3   6  48     1972.36     2207.71    149.06 o 
   6   6  48      226.27      382.54    164.96 o 
 -11   7  48      703.22      851.26    150.80 o 
  -8   7  48     3474.85     3734.83    137.21 o 
  -5   7  48     1396.39     1603.40    131.53 o 
  -2   7  48     1121.46     1218.06    134.45 o 
   1   7  48     1109.10     1318.53    144.41 o 
   4   7  48     2520.65     2691.07    153.97 o 
   7   7  48      912.50      894.31    195.89 o 
 -13   8  48       16.34        8.91    171.23 o 
 -10   8  48      431.78      424.78    148.03 o 
  -7   8  48     8371.99     8640.35    155.47 o 
  -4   8  48    11366.17    11806.14    312.14 o 
  -1   8  48     8641.99     8823.38    137.86 o 
   2   8  48     5231.48     5206.63    156.18 o 
   5   8  48      461.34      507.40    199.18 o 
 -12   9  48     1335.65     1616.82    159.26 o 
  -9   9  48     5946.06     6805.86    231.20 o 
  -6   9  48     1873.49     2130.17    164.51 o 
  -3   9  48     2485.67     2699.48    165.85 o 
   0   9  48     3149.48     3422.91    158.04 o 
   3   9  48     2464.52     2645.71    168.68 o 
 -14  10  48       20.22      221.85    182.20 o 
 -11  10  48      810.11      803.40    167.24 o 
  -8  10  48     4293.62     4265.52    166.28 o 
  -5  10  48    13629.01    13985.89    227.90 o 
  -2  10  48     8343.80     8232.76    191.14 o 
   1  10  48     1055.13      860.05    162.45 o 
   4  10  48        8.56      230.77    181.55 o 
 -13  11  48     4457.90     4137.24    214.56 o 
 -10  11  48     1680.37     1787.89    214.20 o 
  -7  11  48     3947.82     4342.48    178.35 o 
  -4  11  48     2252.74     2519.79    153.96 o 
  -1  11  48     1804.98     2036.00    168.22 o 
   2  11  48     2037.30     2346.74    212.07 o 
 -12  12  48     1217.02     1281.42    209.61 o 
  -9  12  48    12302.99    12162.54    467.14 o 
  -6  12  48     2412.79     2591.04    195.65 o 
  -3  12  48    12938.10    13155.56    296.43 o 
   0  12  48     2395.65     2207.42    210.52 o 
 -11  13  48     4794.46     5069.36    202.99 o 
  -8  13  48     1727.61     1811.26    177.87 o 
  -5  13  48     2749.90     2584.06    176.73 o 
  -2  13  48     2817.29     2725.58    210.42 o 
 -10  14  48     2262.54     2251.49    202.28 o 
  -7  14  48     7865.54     7543.74    244.63 o 
  -4  14  48     1992.57     1856.28    176.24 o 
  -1   1  49     8800.25     9012.12    133.03 o 
  -3   2  49    20756.49    19512.47    303.43 o 
   0   2  49    18483.78    17933.11    271.26 o 
  -5   3  49     9120.91     9458.71    150.60 o 
  -2   3  49    28982.25    28131.86    171.39 o 
   1   3  49     5896.91     6144.25    194.92 o 
  -7   4  49      689.69      909.99    140.42 o 
  -4   4  49     4826.82     5063.29    188.83 o 
  -1   4  49    31879.01    31820.61    337.39 o 
   2   4  49     8409.27     8026.01    151.57 o 
  -9   5  49    12473.53    12685.53    171.48 o 
  -6   5  49     7399.57     7194.67    143.41 o 
  -3   5  49    21629.42    22053.45    225.36 o 
   0   5  49    14663.17    14269.63    209.47 o 
   3   5  49    11876.39    11578.43    290.88 o 
 -11   6  49     8362.45     7440.33    198.48 o 
  -8   6  49    13732.57    13688.07    178.10 o 
  -5   6  49    29891.16    28760.05    180.68 o 
  -2   6  49     2126.77     2208.68    132.53 o 
   1   6  49    12122.33    11996.21    149.20 o 
   4   6  49      239.14      558.01    164.94 o 
 -13   7  49     1978.65     1994.41    190.51 o 
 -10   7  49     9705.82     9284.73    182.92 o 
  -7   7  49     9005.35     9079.98    156.93 o 
  -4   7  49     7671.86     7608.93    148.98 o 
  -1   7  49     2264.08     2113.97    138.50 o 
   2   7  49      234.33      469.50    160.39 o 
   5   7  49    10081.66     9340.40    176.01 o 
 -12   8  49     2477.98     2519.01    175.24 o 
  -9   8  49     3734.46     4227.10    173.84 o 
  -6   8  49     1264.05     1462.77    188.79 o 
  -3   8  49    32743.58    33642.54    401.00 o 
   0   8  49      459.78      665.77    148.70 o 
   3   8  49    21450.10    20171.25    235.94 o 
   6   8  49      899.92     1022.56    186.97 o 
 -14   9  49     4576.15     4264.83    311.58 o 
 -11   9  49     3474.00     3477.07    173.48 o 
  -8   9  49    17822.11    18924.93    275.52 o 
  -5   9  49     2424.65     2382.40    146.50 o 
  -2   9  49     3511.42     3569.85    146.47 o 
   1   9  49      912.59      574.34    149.60 o 
   4   9  49      328.48      398.79    177.07 o 
 -13  10  49     4655.16     4456.16    201.50 o 
 -10  10  49      153.80      468.42    155.75 o 
  -7  10  49    14966.08    15240.00    187.38 o 
  -4  10  49      532.96      543.37    134.54 o 
  -1  10  49    14058.02    13789.72    270.38 o 
   2  10  49     3334.84     3212.75    202.78 o 
 -12  11  49     2090.82     2019.43    207.38 o 
  -9  11  49      617.71      958.25    212.18 o 
  -6  11  49      286.38      327.59    174.12 o 
  -3  11  49     1331.41     1150.53    155.62 o 
   0  11  49        7.20      180.37    194.56 o 
 -11  12  49     5226.63     4801.61    214.01 o 
  -8  12  49       10.76      313.41    196.76 o 
  -5  12  49     6406.57     6478.21    250.36 o 
  -2  12  49     3776.58     4235.22    191.03 o 
 -10  13  49     3685.78     3594.35    232.72 o 
  -7  13  49       24.06      198.94    184.53 o 
  -4  13  49       43.29       42.59    176.48 o 
  -9  14  49    18140.88    16559.20    268.27 o 
  -6  14  49     1201.28     1186.68    197.39 o 
   0   1  50     1866.04     1925.77    128.64 o 
  -2   2  50    43928.23    41253.94    327.84 o 
   1   2  50     1691.11     1826.09    150.67 o 
  -4   3  50     7085.35     7539.67    250.37 o 
  -1   3  50     6100.41     5899.12    132.15 o 
   2   3  50      147.77      324.64    125.17 o 
  -6   4  50     9996.38    10225.44    281.23 o 
  -3   4  50      121.22      164.75    142.08 o 
   0   4  50    43194.30    44083.20    599.40 o 
   3   4  50        0.27      -43.06    163.93 o 
  -8   5  50     3508.08     3759.29    147.45 o 
  -5   5  50     1514.30     1588.72    134.59 o 
  -2   5  50     4603.91     4461.68    134.99 o 
   1   5  50     2688.57     2698.13    159.19 o 
   4   5  50      227.75      408.99    142.19 o 
 -10   6  50    16890.53    17470.45    358.33 o 
  -7   6  50      933.04      920.41    133.48 o 
  -4   6  50    27891.79    28468.14    377.72 o 
  -1   6  50      242.20      373.50    133.30 o 
   2   6  50    11935.12    11585.90    168.73 o 
   5   6  50     1711.53     1609.54    149.19 o 
 -12   7  50     1749.65     1489.99    157.10 o 
  -9   7  50     2589.50     2555.56    143.80 o 
  -6   7  50     1963.94     1686.21    144.82 o 
  -3   7  50      207.53      432.93    165.81 o 
   0   7  50      418.53      716.33    146.20 o 
   3   7  50    17942.82    17988.66    178.11 o 
   6   7  50      812.57      666.24    180.48 o 
 -11   8  50     7092.05     7115.69    253.32 o 
  -8   8  50     4770.45     5371.93    175.37 o 
  -5   8  50     1098.86     1298.71    153.44 o 
  -2   8  50     5054.51     4620.71    142.05 o 
   1   8  50      451.69      573.42    165.50 o 
   4   8  50     2382.93     2395.18    172.65 o 
 -13   9  50      551.49      461.02    179.32 o 
 -10   9  50     1277.51     1075.75    168.06 o 
  -7   9  50      924.65      972.78    157.48 o 
  -4   9  50      133.92      595.99    137.43 o 
  -1   9  50      993.72     1214.21    180.70 o 
   2   9  50      657.57      823.87    178.53 o 
 -12  10  50     1568.28     1576.80    180.27 o 
  -9  10  50     3928.26     4262.89    175.24 o 
  -6  10  50     4767.97     4857.67    156.34 o 
  -3  10  50      188.58      292.79    183.71 o 
   0  10  50       33.06      138.74    155.20 o 
   3  10  50        9.01       84.72    209.47 o 
 -11  11  50      638.85      796.81    201.04 o 
  -8  11  50       24.87      154.33    150.30 o 
  -5  11  50       17.32      162.93    177.05 o 
  -2  11  50    10812.40    11297.05    314.19 o 
   1  11  50     1264.53     1328.33    228.08 o 
 -10  12  50     2100.53     2120.54    195.27 o 
  -7  12  50      667.71      584.00    186.20 o 
  -4  12  50     2025.91     2000.36    201.11 o 
  -1  12  50      686.99      883.77    191.68 o 
  -9  13  50     5247.80     4817.00    228.50 o 
  -6  13  50      183.64      100.49    178.69 o 
  -3  13  50     1340.77     1291.80    184.34 o 
   0   0  51      834.63     1427.06    257.68 o 
   1   1  51       31.44      270.35    119.13 o 
  -1   2  51     2093.29     1851.76    139.79 o 
   2   2  51    21350.53    22586.90    301.79 o 
  -3   3  51     2664.42     2520.01    135.18 o 
   0   3  51     1559.14     1489.11    124.86 o 
   3   3  51     2380.29     2631.19    124.62 o 
  -5   4  51     9493.47    10065.15    231.26 o 
  -2   4  51    49002.82    49481.22    280.60 o 
   1   4  51     3772.79     4077.90    123.60 o 
   4   4  51    19116.95    18885.48    336.52 o 
  -7   5  51     1697.19     1804.80    150.18 o 
  -4   5  51      116.33      266.34    131.74 o 
  -1   5  51       14.01      253.41    122.62 o 
   2   5  51     1752.06     1922.18    137.66 o 
   5   5  51     8192.98     8465.45    197.33 o 
  -9   6  51       64.74       -8.13    166.26 o 
  -6   6  51    15200.60    15631.96    244.42 o 
  -3   6  51     8931.28     9010.83    172.31 o 
   0   6  51    10144.77    10473.67    161.51 o 
   3   6  51     7816.86     7426.13    188.40 o 
   6   6  51    16971.49    16204.32    280.90 o 
 -11   7  51    16117.54    14950.67    177.13 o 
  -8   7  51     4903.49     5818.38    155.36 o 
  -5   7  51     4990.31     5344.90    157.43 o 
  -2   7  51     2034.96     2149.74    149.50 o 
   1   7  51    12726.00    11955.62    304.52 o 
   4   7  51    12739.94    11721.38    171.99 o 
 -13   8  51     1010.19     1020.80    197.77 o 
 -10   8  51      282.56      322.17    164.57 o 
  -7   8  51    14456.03    15723.15    192.43 o 
  -4   8  51    15800.03    16569.35    249.15 o 
  -1   8  51     6530.60     6168.73    160.00 o 
   2   8  51    30535.75    28749.59    434.65 o 
   5   8  51     5062.62     4421.84    181.09 o 
 -12   9  51      345.08      550.75    187.43 o 
  -9   9  51    14177.49    14227.32    186.99 o 
  -6   9  51        3.02      271.03    158.10 o 
  -3   9  51     2402.35     2765.19    171.76 o 
   0   9  51      911.46      862.60    161.59 o 
   3   9  51      536.23      701.03    204.40 o 
 -11  10  51     1524.84     1686.67    176.90 o 
  -8  10  51     4829.08     4580.42    200.25 o 
  -5  10  51     1993.16     2243.12    179.10 o 
  -2  10  51    11109.72    10603.45    200.54 o 
   1  10  51     9076.25     8516.42    193.15 o 
 -10  11  51      553.58      989.22    203.33 o 
  -7  11  51      709.94      857.42    183.87 o 
  -4  11  51       85.24      126.53    158.96 o 
  -1  11  51     5575.68     5328.97    229.05 o 
  -9  12  51     1291.47     1425.52    168.70 o 
  -6  12  51     3720.39     3595.60    197.37 o 
  -3  12  51     1255.57     1005.89    189.16 o 
  -8  13  51      111.58      153.72    195.21 o 
  -5  13  51      348.20      374.53    211.18 o 
  -1   1  52      438.66      596.42    110.20 o 
  -3   2  52      895.96     1070.56    114.29 o 
   0   2  52      566.07      521.97    124.45 o 
  -5   3  52      450.01      799.67    154.02 o 
  -2   3  52    14655.86    15624.76    157.79 o 
   1   3  52    15395.43    16203.60    176.67 o 
  -7   4  52      155.82      380.40    148.64 o 
  -4   4  52        1.91      190.29    148.82 o 
  -1   4  52      204.84      276.00    138.26 o 
   2   4  52      591.20      864.49    151.46 o 
  -9   5  52      162.44      232.57    155.51 o 
  -6   5  52    16626.40    17469.99    182.88 o 
  -3   5  52    11929.40    12623.88    178.05 o 
   0   5  52     3506.64     3661.75    137.35 o 
   3   5  52    22759.85    24008.75    359.31 o 
 -11   6  52     1338.20     1205.18    183.20 o 
  -8   6  52     1575.58     1485.53    148.44 o 
  -5   6  52      305.20      464.10    158.44 o 
  -2   6  52       41.81      275.84    134.26 o 
   1   6  52     3894.36     3809.54    147.39 o 
   4   6  52        7.67      140.73    174.39 o 
 -10   7  52    23389.82    22954.72    359.56 o 
  -7   7  52     1492.51     1525.76    169.54 o 
  -4   7  52     9965.47    10420.06    160.67 o 
  -1   7  52    10675.26    11041.25    176.20 o 
   2   7  52      138.28      140.66    174.60 o 
   5   7  52    21730.61    21262.03    405.36 o 
 -12   8  52      191.51      415.88    169.10 o 
  -9   8  52     1024.70      924.43    157.93 o 
  -6   8  52     1023.68     1114.29    183.64 o 
  -3   8  52       60.33       74.48    144.65 o 
   0   8  52      220.21      294.99    146.80 o 
   3   8  52      289.31      189.50    150.94 o 
 -11   9  52      623.38      696.06    176.24 o 
  -8   9  52    15324.82    16098.40    285.10 o 
  -5   9  52     4244.15     4410.59    167.45 o 
  -2   9  52     4922.48     5143.65    178.39 o 
   1   9  52     7188.33     7368.23    196.53 o 
 -10  10  52     1048.74     1027.21    167.56 o 
  -7  10  52     6780.62     6736.27    283.01 o 
  -4  10  52     1345.70     1216.08    148.86 o 
  -1  10  52     2283.44     2351.64    163.70 o 
   2  10  52     1066.82      971.01    502.48 o 
  -9  11  52       85.93      495.94    206.25 o 
  -6  11  52     3541.86     3434.26    168.02 o 
  -3  11  52     8551.58     8677.88    187.26 o 
   0  11  52      131.68      480.75    207.73 o 
  -8  12  52     1734.03     2172.28    213.01 o 
  -5  12  52     4237.18     3845.45    252.27 o 
   0   1  53       27.31      240.06    111.35 o 
  -2   2  53      182.35      257.23    119.35 o 
   1   2  53      957.86     1067.37    130.59 o 
  -4   3  53     5225.23     5621.60    211.61 o 
  -1   3  53      176.93      296.57    133.20 o 
   2   3  53      452.48      513.89    143.77 o 
  -6   4  53      270.96      338.68    144.69 o 
  -3   4  53     7900.89     7216.51    176.14 o 
   0   4  53      614.73      717.86    149.33 o 
   3   4  53     3166.71     3190.07    155.58 o 
  -8   5  53     9073.95     9086.34    210.22 o 
  -5   5  53      295.60      460.97    136.19 o 
  -2   5  53       42.79      260.19    152.87 o 
   1   5  53     5571.05     5635.55    154.98 o 
   4   5  53     1362.39     1204.01    161.66 o 
 -10   6  53      271.11      587.64    179.14 o 
  -7   6  53     4451.66     5045.64    171.50 o 
  -4   6  53      609.03      948.08    148.45 o 
  -1   6  53     9473.93     9478.14    249.31 o 
   2   6  53      488.18      496.34    131.34 o 
   5   6  53     2876.86     2591.55    165.36 o 
 -12   7  53     3882.87     3850.70    170.36 o 
  -9   7  53       59.39      128.54    154.52 o 
  -6   7  53     4084.69     4494.51    160.80 o 
  -3   7  53     2626.38     2857.07    154.30 o 
   0   7  53       64.43      342.83    136.84 o 
   3   7  53     4963.50     5402.27    186.59 o 
 -11   8  53     3951.23     3956.61    182.72 o 
  -8   8  53       40.28      246.39    174.40 o 
  -5   8  53     9608.40     9961.01    200.40 o 
  -2   8  53      687.38      871.92    157.65 o 
   1   8  53     3510.00     3535.86    168.71 o 
   4   8  53     1161.69     1088.75    181.42 o 
 -10   9  53     6317.90     6165.95    196.39 o 
  -7   9  53      235.52      399.95    168.12 o 
  -4   9  53      516.35      585.96    162.36 o 
  -1   9  53     1882.99     2159.50    158.85 o 
   2   9  53      405.83      662.54    176.27 o 
  -9  10  53     7840.81     7149.50    169.97 o 
  -6  10  53     1054.88     1010.61    170.58 o 
  -3  10  53     9791.52     9389.03    238.36 o 
   0  10  53      648.35      656.54    174.50 o 
  -8  11  53     2842.17     3038.09    194.41 o 
  -5  11  53     2514.98     2499.66    170.91 o 
  -2  11  53       48.09      195.54    203.35 o 
  -7  12  53     9551.77     8992.30    339.67 o 
  -4  12  53     1167.40     1198.63    195.42 o 
   0   0  54     3895.46     3734.00    399.57 o 
   1   1  54      449.49      415.93    128.21 o 
  -1   2  54      304.69      527.13    146.19 o 
   2   2  54    25709.67    25448.05    343.42 o 
  -3   3  54      505.90      680.88    123.18 o 
   0   3  54     1517.36     1719.43    143.11 o 
   3   3  54     4569.18     4755.91    179.09 o 
  -5   4  54     1329.19     1347.75    148.14 o 
  -2   4  54    11460.55    11858.49    151.51 o 
   1   4  54     1048.57     1240.08    134.39 o 
   4   4  54     6856.81     6940.31    185.31 o 
  -7   5  54       43.55      344.20    153.11 o 
  -4   5  54     5528.00     5861.96    204.14 o 
  -1   5  54     5557.13     5837.38    138.54 o 
   2   5  54      381.84      550.16    162.63 o 
   5   5  54     2358.52     2525.33    171.37 o 
  -9   6  54      477.93      397.02    145.95 o 
  -6   6  54     5779.51     5491.87    153.78 o 
  -3   6  54     1701.24     1762.34    144.80 o 
   0   6  54     7608.11     7989.55    184.55 o 
   3   6  54     1402.84     1441.90    164.31 o 
 -11   7  54     1028.74      920.89    179.48 o 
  -8   7  54     2034.65     2232.26    164.77 o 
  -5   7  54     6240.97     6922.19    190.39 o 
  -2   7  54     3181.14     3401.80    152.44 o 
   1   7  54     4164.35     4489.67    177.33 o 
   4   7  54     4103.44     4271.64    182.70 o 
 -10   8  54      783.80      986.14    156.35 o 
  -7   8  54       48.51      164.06    155.05 o 
  -4   8  54    17024.41    17289.18    193.04 o 
  -1   8  54     3489.86     3702.95    182.31 o 
   2   8  54     4050.00     4033.36    175.04 o 
  -9   9  54     2642.26     2860.38    169.82 o 
  -6   9  54     2480.90     2578.69    170.13 o 
  -3   9  54     7407.95     7744.18    205.39 o 
   0   9  54     1690.46     1689.50    162.97 o 
  -8  10  54     6631.13     6327.58    188.24 o 
  -5  10  54    11560.08    11318.03    203.24 o 
  -2  10  54     4448.52     4596.02    160.50 o 
  -7  11  54     2992.27     3167.01    185.11 o 
  -4  11  54     1103.91     1100.44    168.26 o 
  -1   1  55     5929.10     6704.19    155.30 o 
  -3   2  55    11308.83    11631.30    165.52 o 
   0   2  55     9007.68     7995.67    151.66 o 
  -5   3  55    12398.77    12480.86    349.50 o 
  -2   3  55     7620.14     7609.99    159.15 o 
   1   3  55    17977.86    18400.63    215.22 o 
  -7   4  55    10324.75     9796.18    182.13 o 
  -4   4  55     4065.25     4218.13    151.58 o 
  -1   4  55     8410.38     8759.93    206.24 o 
   2   4  55     6056.93     5812.02    204.45 o 
  -9   5  55     3035.16     2891.65    163.42 o 
  -6   5  55     2500.97     2676.30    158.97 o 
  -3   5  55     5182.25     4749.73    133.64 o 
   0   5  55     6809.58     7436.42    181.46 o 
   3   5  55     3208.99     3232.02    164.80 o 
 -11   6  55     1822.58     1565.77    182.40 o 
  -8   6  55      369.01      302.78    176.51 o 
  -5   6  55    21409.71    22378.55    341.03 o 
  -2   6  55     2623.84     2730.68    154.02 o 
   1   6  55     8437.63     8371.12    215.87 o 
   4   6  55      262.24      155.60    170.64 o 
 -10   7  55    11847.76    11197.72    270.43 o 
  -7   7  55     3115.11     3395.43    150.56 o 
  -4   7  55    11031.71    11153.44    175.94 o 
  -1   7  55     3192.48     2785.29    162.05 o 
   2   7  55       28.82      106.23    179.18 o 
  -9   8  55     4043.81     4010.69    170.86 o 
  -6   8  55       13.08       53.00    153.16 o 
  -3   8  55    20277.80    19541.38    354.40 o 
   0   8  55     1019.06      930.00    148.52 o 
  -8   9  55      415.40      339.34    184.65 o 
  -5   9  55      469.24      665.88    143.40 o 
  -2   9  55     2268.27     2100.86    170.96 o 
   1   9  55       57.05      198.96    166.10 o 
  -7  10  55     5887.26     5827.91    217.27 o 
  -4  10  55      843.76     1079.08    166.38 o 
  -1  10  55     8926.32     8352.17    201.45 o 
  -6  11  55      559.60      668.26    184.78 o 
   0   1  56     2656.82     3068.76    151.82 o 
  -2   2  56    19353.79    18367.07    210.27 o 
   1   2  56     3552.25     3847.47    155.56 o 
  -4   3  56     8493.42     8422.42    158.52 o 
  -1   3  56     4974.26     5354.92    160.41 o 
   2   3  56     2114.61     2336.78    152.27 o 
  -6   4  56    16274.84    16127.36    283.59 o 
  -3   4  56       15.77      156.32    147.95 o 
   0   4  56    11018.87    10220.83    147.45 o 
   3   4  56      191.91      349.92    141.09 o 
  -8   5  56     3637.27     3209.26    169.22 o 
  -5   5  56     1134.84     1518.22    166.60 o 
  -2   5  56     3110.66     2877.94    176.39 o 
   1   5  56     7975.27     8347.05    183.04 o 
   4   5  56      143.47      244.64    157.73 o 
 -10   6  56     7158.01     6821.28    198.54 o 
  -7   6  56      439.50      579.07    171.93 o 
  -4   6  56     8909.19     8893.19    160.60 o 
  -1   6  56     1813.27     1981.31    181.70 o 
   2   6  56     2348.66     2139.34    166.22 o 
  -9   7  56     1493.00     1497.28    186.25 o 
  -6   7  56     1473.08     1331.24    156.02 o 
  -3   7  56     7525.03     8063.94    237.50 o 
   0   7  56      374.20      376.42    187.18 o 
   3   7  56     1850.88     1404.92    156.55 o 
  -8   8  56      740.25      774.71    181.13 o 
  -5   8  56     2328.89     2426.83    161.12 o 
  -2   8  56     4416.46     4102.81    172.52 o 
   1   8  56     9003.27     8706.26    231.70 o 
  -7   9  56     3634.71     3939.68    172.24 o 
  -4   9  56      215.35      254.40    185.31 o 
  -1   9  56     1364.51     1473.13    187.29 o 
  -6  10  56     3768.57     3410.14    176.09 o 
  -3  10  56      271.26      411.93    189.03 o 
   0   0  57    18756.81    19541.98    484.89 o 
   1   1  57      282.65      341.33    142.65 o 
  -1   2  57      432.73      621.47    125.39 o 
   2   2  57    36939.86    36479.54    638.11 o 
  -3   3  57       89.69       85.12    135.68 o 
   0   3  57      491.86      570.96    156.31 o 
   3   3  57     4182.95     4085.44    162.71 o 
  -5   4  57     2441.02     2542.11    158.09 o 
  -2   4  57     6092.91     6335.19    141.14 o 
   1   4  57     3142.11     3239.14    157.47 o 
   4   4  57    10235.51    10298.95    214.35 o 
  -7   5  57     3490.20     3233.54    179.01 o 
  -4   5  57       97.08      405.39    153.14 o 
  -1   5  57       97.75       49.30    135.86 o 
   2   5  57     2892.04     2911.96    167.75 o 
  -9   6  57      796.14      773.55    186.54 o 
  -6   6  57    12378.64    12022.30    197.68 o 
  -3   6  57     4501.66     4513.15    175.06 o 
   0   6  57    11987.93    11809.15    200.72 o 
   3   6  57     2459.45     2699.47    187.11 o 
  -8   7  57     1524.90     1878.77    200.61 o 
  -5   7  57    10259.45     9512.51    164.14 o 
  -2   7  57     1895.87     1700.17    177.10 o 
   1   7  57      409.21      441.74    181.91 o 
  -7   8  57     3753.00     3698.07    169.12 o 
  -4   8  57    12178.75    11333.46    234.04 o 
  -1   8  57     1516.43     1420.15    185.46 o 
  -6   9  57      604.83      659.15    160.45 o 
  -3   9  57      102.60      164.58    185.54 o 
  -1   1  58      567.54     1054.24    145.88 o 
  -3   2  58      439.74      425.28    131.99 o 
   0   2  58     2031.62     1852.18    158.90 o 
  -5   3  58       50.40      141.50    146.98 o 
  -2   3  58     2988.06     3166.85    151.78 o 
   1   3  58    10777.49    10841.53    170.20 o 
  -7   4  58       24.97      215.73    173.73 o 
  -4   4  58      731.53      696.91    177.28 o 
  -1   4  58      213.64      168.51    152.58 o 
   2   4  58      955.50     1156.12    171.69 o 
  -9   5  58     1136.37      953.06    175.99 o 
  -6   5  58     7776.58     8163.01    184.26 o 
  -3   5  58     1477.89     1404.57    141.45 o 
   0   5  58      124.35      168.63    168.59 o 
   3   5  58    12820.72    11957.04    320.92 o 
  -8   6  58       79.89      102.18    173.07 o 
  -5   6  58       14.23       49.49    162.75 o 
  -2   6  58      376.91      538.00    152.25 o 
   1   6  58      611.07      580.11    180.08 o 
  -7   7  58       89.85      223.76    159.52 o 
  -4   7  58     6458.67     6847.04    167.47 o 
  -1   7  58     3870.21     4340.40    171.74 o 
  -6   8  58        0.12       43.75    174.11 o 
  -3   8  58     1607.12     1482.97    173.44 o 
  -5   9  58     1495.25     1699.77    167.99 o 
   0   1  59        3.81      150.65    147.13 o 
  -2   2  59      110.62      218.01    132.86 o 
   1   2  59     1949.02     2063.19    147.89 o 
  -4   3  59      610.23      612.87    146.61 o 
  -1   3  59      472.47      411.19    152.37 o 
   2   3  59     1326.94     1210.35    150.36 o 
  -6   4  59       26.45      -13.20    154.95 o 
  -3   4  59     1249.44     1442.80    147.01 o 
   0   4  59       34.85      127.13    139.38 o 
   3   4  59     2210.81     2367.93    169.89 o 
  -8   5  59     4305.82     4378.07    180.85 o 
  -5   5  59        3.13      448.65    160.70 o 
  -2   5  59      972.89     1088.01    150.23 o 
   1   5  59     3551.88     3843.97    170.23 o 
  -7   6  59     2331.47     2263.00    186.86 o 
  -4   6  59       52.06       79.45    153.78 o 
  -1   6  59     7447.63     7493.59    252.97 o 
   2   6  59        6.35      309.35    352.37 o 
  -6   7  59     2858.57     2925.69    169.10 o 
  -3   7  59       25.94      123.82    150.35 o 
   0   7  59      104.11      208.29    172.08 o 
  -5   8  59     7069.43     6831.76    276.09 o 
  -2   8  59      188.12      418.71    520.56 o 
   0   0  60    23624.54    21285.84    823.26 o 
   1   1  60      738.77      842.89    144.97 o 
  -1   2  60       12.94      216.82    162.97 o 
   2   2  60     8752.92     7842.47    140.69 o 
  -3   3  60      751.89      914.73    147.90 o 
   0   3  60      794.46      790.49    155.64 o 
   3   3  60     5122.24     4773.90    164.19 o 
  -5   4  60       76.63      190.32    145.36 o 
  -2   4  60     3693.57     3106.69    154.21 o 
   1   4  60       89.46      204.67    161.94 o 
  -7   5  60      975.26     1253.27    173.60 o 
  -4   5  60     3146.31     2965.18    158.03 o 
  -1   5  60     7014.37     6704.15    206.14 o 
   2   5  60     1244.48     1067.99    176.25 o 
  -6   6  60    12416.29    12443.08    191.85 o 
  -3   6  60       37.59      300.21    165.28 o 
   0   6  60    11825.13    11040.56    316.97 o 
  -5   7  60     8914.73     9266.51    200.83 o 
  -2   7  60     6035.62     5393.01    200.55 o 
  -1   1  61     5942.07     5703.68    160.97 o 
  -3   2  61     5793.24     5985.41    148.86 o 
   0   2  61     8486.35     7423.73    151.00 o 
  -5   3  61     1867.63     1756.18    176.03 o 
  -2   3  61     2763.05     3054.01    162.50 o 
   1   3  61     4052.83     4477.15    207.61 o 
  -4   4  61     1464.04     1649.44    169.88 o 
  -1   4  61     5910.84     5941.15    160.33 o 
   2   4  61      236.53      326.10    150.94 o 
  -3   5  61     3328.42     3624.73    161.02 o 
   0   5  61      664.26      584.21    150.71 o 
  -2   6  61     2150.91     2056.48    152.85 o 
   0   1  62     5283.57     4786.03    193.55 o 
  -2   2  62    10465.82     9554.46    205.33 o 
   1   2  62     1106.10     1427.54    163.36 o 
  -4   3  62     2953.40     3013.72    178.59 o 
  -1   3  62     4731.18     5182.34    191.82 o 
  -3   4  62     2033.71     2187.64    166.27 o 
   0   4  62     5147.27     4764.72    179.59 o 
   0   0  63    21959.50    21880.04   1126.23 o 
   1   1  63     1350.97     1354.93    162.24 o 
  -1   2  63       54.61      141.31    150.57 o 
   0   3  63       19.15      185.59    466.24 o 
                                                 
